# Supplementary material for: Proteomics analysis reveals a dynamic diurnal pattern of photosynthesis-related pathways in maize leaves
Source: PLoS One. 2017 Jul 21;12(7):e0180670. doi: 10.1371/journal.pone.0180670 (PMC5521766; doi:10.1371/journal.pone.0180670)
Supplement: S1 Table — (XLSX) [file pone.0180670.s001.xlsx]

## Sheet: ResultStatistics
Name	Arithmetic Mean	Median	SD	IQR	CV	Sum	Minimum	Maximum	Count
Proteins - # AAs	312.588	268	190.679	247	0.610001	1428213	14	2325	4569
Proteins - # Peptides	2.13176	1	1.98884	1	0.932959	9740	1	25	4569
Proteins - # Peptides Sequest HT	2.13176	1	1.98884	1	0.932959	9740	1	25	4569
Proteins - # Protein Groups	1.03108	1	0.234683	0	0.227609	4711	0	4	4569
Proteins - # Protein Unique Peptides	0.276428	0	0.775595	0	2.80578	1263	0	13	4569
Proteins - # PSMs	11.2143	4	35.4024	7	3.1569	51238	1	732	4569
Proteins - # PSMs Sequest HT	11.2143	4	35.4024	7	3.1569	51238	1	732	4569
Proteins - # Unique Peptides	1.78113	1	1.68899	1	0.948269	8138	0	21	4569
Proteins - Abundance Ratio (log2): (F1, 114) / (F1, 113)	-0.139253	0.022221	1.12766	0.609023	-8.09791	-633.045	-6.64386	6.64386	4546
Proteins - Abundance Ratio (log2): (F1, 115) / (F1, 113)	0.00649716	0.00408217	0.681887	0.405814	104.952	29.5361	-6.64386	6.64386	4546
Proteins - Abundance Ratio (log2): (F1, 116) / (F1, 113)	-0.0110315	-0.001236	0.570207	0.327739	-51.689	-50.1492	-6.64386	6.64386	4546
Proteins - Abundance Ratio (log2): (F1, 117) / (F1, 113)	0.00126349	2.43246e-05	0.588455	0.435448	465.738	5.74382	-6.64386	6.64386	4546
Proteins - Abundance Ratio (log2): (F1, 118) / (F1, 113)	-0.0330821	-0.0029995	0.712838	0.365225	-21.5475	-150.391	-6.64386	6.64386	4546
Proteins - Abundance Ratio (log2): (F1, 119) / (F1, 113)	0.0196559	0.0324591	0.614266	0.359413	31.251	89.3555	-6.64386	6.64386	4546
Proteins - Abundance Ratio (log2): (F1, 121) / (F1, 113)	-0.0678143	0.0019175	0.761848	0.389699	-11.2343	-308.284	-6.64386	6.64386	4546
Proteins - Abundance Ratio: (F1, 114) / (F1, 113)	1.1367	1.01552	2.97058	0.431845	2.61333	5167.46	0	100	4546
Proteins - Abundance Ratio: (F1, 115) / (F1, 113)	1.25144	1.00283	4.41246	0.286118	3.52589	5689.06	0	100	4546
Proteins - Abundance Ratio: (F1, 116) / (F1, 113)	1.25789	0.998908	4.87178	0.227219	3.87297	5718.38	0	100	4546
Proteins - Abundance Ratio: (F1, 117) / (F1, 113)	1.18143	0.999963	3.61459	0.30619	3.05951	5370.77	0	100	4546
Proteins - Abundance Ratio: (F1, 118) / (F1, 113)	1.24411	0.997538	4.65106	0.253209	3.73848	5655.71	0	100	4546
Proteins - Abundance Ratio: (F1, 119) / (F1, 113)	1.193	1.02275	3.61124	0.255134	3.02701	5423.4	0	100	4546
Proteins - Abundance Ratio: (F1, 121) / (F1, 113)	1.08146	1.00133	2.55925	0.272682	2.36649	4916.3	0	100	4546
Proteins - Abundance: F1: 113, Control	345.939	117	960.069	279.6	2.77526	1.57264e+06	0	13319.6	4546
Proteins - Abundance: F1: 114, Sample	159.593	56	486.453	124	3.04808	725510	0	9432.1	4546
Proteins - Abundance: F1: 115, Sample	424.767	142.5	1270.21	330.475	2.99038	1.93099e+06	0	22688.1	4546
Proteins - Abundance: F1: 116, Sample	422.897	142.7	1148.31	327.075	2.71535	1.92249e+06	0	18491.3	4546
Proteins - Abundance: F1: 117, Sample	414.419	139.2	1239.78	310.1	2.99161	1.88395e+06	0	22776.7	4546
Proteins - Abundance: F1: 118, Sample	377.857	129.6	1067.89	291.65	2.82618	1.71774e+06	0	18060.2	4546
Proteins - Abundance: F1: 119, Sample	375.304	133	998.953	288.4	2.66172	1.70613e+06	0	15927.7	4546
Proteins - Abundance: F1: 121, Sample	270.908	94.1	749.092	221.5	2.76512	1.23155e+06	0	12804.6	4546
Proteins - Abundances (Normalized): F1: 113, Control	426.995	144.414	1185.02	345.113	2.77526	1.94112e+06	0	16440.5	4546
Proteins - Abundances (Normalized): F1: 114, Sample	429.605	150.745	1309.47	333.793	3.04808	1.95299e+06	0	25390.1	4546
Proteins - Abundances (Normalized): F1: 115, Sample	436.83	146.547	1306.29	339.86	2.99038	1.98583e+06	0	23332.4	4546
Proteins - Abundances (Normalized): F1: 116, Sample	422.897	142.7	1148.31	327.075	2.71535	1.92249e+06	0	18491.3	4546
Proteins - Abundances (Normalized): F1: 117, Sample	432.779	145.367	1294.7	323.838	2.99161	1.96741e+06	0	23785.8	4546
Proteins - Abundances (Normalized): F1: 118, Sample	425.866	146.067	1203.57	328.706	2.82618	1.93599e+06	0	20354.9	4546
Proteins - Abundances (Normalized): F1: 119, Sample	424.803	150.541	1130.7	326.437	2.66172	1.93115e+06	0	18028.4	4546
Proteins - Abundances (Normalized): F1: 121, Sample	425.867	147.926	1177.57	348.199	2.76512	1.93599e+06	0	20128.9	4546
Proteins - Abundances (Scaled): F1: 113, Control	101.287	98.0159	29.4148	20.5109	0.290411	460450	0	461.841	4546
Proteins - Abundances (Scaled): F1: 114, Sample	100.686	101.034	35.0329	36.1489	0.347944	457717	0	346.632	4546
Proteins - Abundances (Scaled): F1: 115, Sample	100.784	99.109	20.4617	14.5447	0.203026	458164	0	800	4546
Proteins - Abundances (Scaled): F1: 116, Sample	98.9137	97.843	21.068	13.9494	0.212994	449662	0	800	4546
Proteins - Abundances (Scaled): F1: 117, Sample	100.26	98.7579	20.9585	15.8885	0.209041	455783	0	418.121	4546
Proteins - Abundances (Scaled): F1: 118, Sample	98.4894	98.2154	22.7619	12.5193	0.23111	447733	0	800	4546
Proteins - Abundances (Scaled): F1: 119, Sample	101.813	100.428	21.9379	14.8584	0.215472	462843	0	394.108	4546
Proteins - Abundances (Scaled): F1: 121, Sample	97.7671	97.785	20.0336	17.1542	0.204911	444449	0	242.578	4546
Proteins - Abundances Count: F1: 113, Control	2.05983	1	2.19198	1	1.06415	9364	0	31	4546
Proteins - Abundances Count: F1: 114, Sample	2.01012	1	2.18312	1	1.08607	9138	0	31	4546
Proteins - Abundances Count: F1: 115, Sample	2.06181	1	2.19097	1	1.06264	9373	0	31	4546
Proteins - Abundances Count: F1: 116, Sample	2.06379	1	2.19137	1	1.06182	9382	0	31	4546
Proteins - Abundances Count: F1: 117, Sample	2.06577	1	2.19367	1	1.06191	9391	0	31	4546
Proteins - Abundances Count: F1: 118, Sample	2.05961	1	2.19845	1	1.06741	9363	0	31	4546
Proteins - Abundances Count: F1: 119, Sample	2.05983	1	2.19017	1	1.06328	9364	0	31	4546
Proteins - Abundances Count: F1: 121, Sample	2.04289	1	2.19243	1	1.0732	9287	0	31	4546
Proteins - calc. pI	7.24111	6.89	1.80953	2.94	0.249897	33084.6	3.48	12.59	4569
Proteins - Coverage	8.21071	6.25	6.7515	7.28968	0.822279	37514.7	0.415512	71.4286	4569
Proteins - Coverage Sequest HT	8.21071	6.25	6.7515	7.28968	0.822279	37514.7	0.415512	71.4286	4569
Proteins - emPAI	0.980609	0.389	4.12642	0.695	4.20802	4480.4	0	99	4569
Proteins - MW [kDa]	34.1589	29.222	20.9828	26.734	0.61427	156072	1.39	257.007	4569
Proteins - Score Sequest HT	21.9829	6.7199	70.1317	15.5415	3.19029	100440	0	1155.23	4569
Protein Groups - # Peptides	2.31501	2	2.01424	2	0.870078	4086	1	25	1765
Protein Groups - # Proteins	2.66912	2	2.62194	2	0.982324	4711	1	31	1765
Protein Groups - # PSMs	9.62776	4	24.0406	7	2.49701	16993	1	732	1765
Protein Groups - # Unique Peptides	1.91615	1	1.57099	1	0.819871	3382	1	21	1765
Peptide Groups - # Missed Cleavages	0.0320312	0	0.176106	0	5.49794	123	0	1	3840
Peptide Groups - # Protein Groups	1.10078	1	0.343889	0	0.312404	4227	0	4	3840
Peptide Groups - # Proteins	2.65755	2	2.70378	2	1.01739	10205	1	34	3840
Peptide Groups - # PSMs	3.81276	2	7.42272	3	1.94681	14641	1	373	3840
Peptide Groups - Abundance Ratio (log2): (F1, 114) / (F1, 113)	-0.213085	0.0199418	1.36692	0.716309	-6.41489	-812.918	-6.64386	6.64386	3815
Peptide Groups - Abundance Ratio (log2): (F1, 115) / (F1, 113)	0.00685414	-0.0125576	0.801727	0.462598	116.97	26.1485	-6.64386	6.64386	3815
Peptide Groups - Abundance Ratio (log2): (F1, 116) / (F1, 113)	0.00414516	-0.00294721	0.741534	0.35377	178.892	15.8138	-6.64386	6.64386	3815
Peptide Groups - Abundance Ratio (log2): (F1, 117) / (F1, 113)	0.0203066	-0.0108059	0.788471	0.453979	38.8284	77.4695	-6.64386	6.64386	3815
Peptide Groups - Abundance Ratio (log2): (F1, 118) / (F1, 113)	-0.00491245	-0.00233593	0.811796	0.417956	-165.253	-18.741	-6.64386	6.64386	3815
Peptide Groups - Abundance Ratio (log2): (F1, 119) / (F1, 113)	0.0132902	0.0205333	0.754524	0.389279	56.7729	50.7021	-6.64386	6.64386	3815
Peptide Groups - Abundance Ratio (log2): (F1, 121) / (F1, 113)	-0.0986996	-0.0224664	0.843388	0.449596	-8.545	-376.539	-6.64386	6.64386	3815
Peptide Groups - Abundance Ratio: (F1, 114) / (F1, 113)	1.23993	1.01392	4.28865	0.505379	3.45879	4730.32	0	100	3815
Peptide Groups - Abundance Ratio: (F1, 115) / (F1, 113)	1.53941	0.98901	6.97731	0.325185	4.53245	5872.85	0	100	3815
Peptide Groups - Abundance Ratio: (F1, 116) / (F1, 113)	1.5937	0.995487	7.50378	0.247145	4.70841	6079.95	0	100	3815
Peptide Groups - Abundance Ratio: (F1, 117) / (F1, 113)	1.62319	0.99067	7.50562	0.319864	4.62399	6192.48	0	100	3815
Peptide Groups - Abundance Ratio: (F1, 118) / (F1, 113)	1.60092	0.995883	7.50413	0.292697	4.68739	6107.51	0	100	3815
Peptide Groups - Abundance Ratio: (F1, 119) / (F1, 113)	1.43735	1.01433	6.20421	0.278254	4.31642	5483.5	0	100	3815
Peptide Groups - Abundance Ratio: (F1, 121) / (F1, 113)	1.1309	0.978433	3.5991	0.312321	3.18251	4314.38	0	100	3815
Peptide Groups - Abundance: F1: 113, Control	127.809	68.7	187.01	128.6	1.4632	487590	0	5127.6	3815
Peptide Groups - Abundance: F1: 114, Sample	58.6041	32.9	87.0197	59.65	1.48487	223575	0	3002.2	3815
Peptide Groups - Abundance: F1: 115, Sample	153.399	82.6	247.979	154.15	1.61656	585217	0	9530.1	3815
Peptide Groups - Abundance: F1: 116, Sample	157.755	83.3	238.973	160.75	1.51483	601837	0	7470.4	3815
Peptide Groups - Abundance: F1: 117, Sample	151.063	80.4	242.112	152.8	1.60273	576305	0	9137.5	3815
Peptide Groups - Abundance: F1: 118, Sample	139.971	74	216.123	141.8	1.54405	533990	0	7409.1	3815
Peptide Groups - Abundance: F1: 119, Sample	139.373	77.4	207.072	142.45	1.48573	531709	0	6605.9	3815
Peptide Groups - Abundance: F1: 121, Sample	100.353	53.7	157.474	102.65	1.5692	382847	0	5407.7	3815
Peptide Groups - Abundances (Normalized): F1: 113, Control	157.755	84.797	230.828	158.732	1.4632	601837	0	6329.04	3815
Peptide Groups - Abundances (Normalized): F1: 114, Sample	157.755	88.5629	234.247	160.571	1.48487	601837	0	8081.57	3815
Peptide Groups - Abundances (Normalized): F1: 115, Sample	157.755	84.9458	255.021	158.528	1.61656	601837	0	9800.75	3815
Peptide Groups - Abundances (Normalized): F1: 116, Sample	157.755	83.3	238.973	160.75	1.51483	601837	0	7470.4	3815
Peptide Groups - Abundances (Normalized): F1: 117, Sample	157.755	83.9619	252.839	159.569	1.60273	601837	0	9542.31	3815
Peptide Groups - Abundances (Normalized): F1: 118, Sample	157.755	83.4022	243.583	159.817	1.54405	601837	0	8350.47	3815
Peptide Groups - Abundances (Normalized): F1: 119, Sample	157.755	87.6083	234.382	161.238	1.48573	601837	0	7477.15	3815
Peptide Groups - Abundances (Normalized): F1: 121, Sample	157.755	84.4166	247.55	161.366	1.5692	601837	0	8500.92	3815
Peptide Groups - Abundances (Scaled): F1: 113, Control	101.631	98.8366	36.2582	21.4783	0.356764	387722	0	800	3815
Peptide Groups - Abundances (Scaled): F1: 114, Sample	100.776	100.459	44.717	43.2492	0.443728	384460	0	625.572	3815
Peptide Groups - Abundances (Scaled): F1: 115, Sample	100.145	98.3608	26.1976	16.4711	0.261598	382052	0	800	3815
Peptide Groups - Abundances (Scaled): F1: 116, Sample	99.9243	98.0233	32.1952	15.3965	0.322195	381211	0	800	3815
Peptide Groups - Abundances (Scaled): F1: 117, Sample	100.951	98.8007	28.5967	17.5892	0.283274	385127	0	800	3815
Peptide Groups - Abundances (Scaled): F1: 118, Sample	99.7308	98.8018	32.1381	15.3923	0.322249	380473	0	800	3815
Peptide Groups - Abundances (Scaled): F1: 119, Sample	100.8	99.8394	23.1026	16.0276	0.229191	384553	0	462.86	3815
Peptide Groups - Abundances (Scaled): F1: 121, Sample	96.0426	96.6495	25.4097	18.9749	0.264567	366403	0	800	3815
Peptide Groups - Abundances Count: F1: 113, Control	3.66972	2	7.19603	3	1.96092	14000	0	363	3815
Peptide Groups - Abundances Count: F1: 114, Sample	3.41363	2	6.81071	3	1.99515	13023	0	345	3815
Peptide Groups - Abundances Count: F1: 115, Sample	3.69803	2	7.25493	3	1.96183	14108	0	365	3815
Peptide Groups - Abundances Count: F1: 116, Sample	3.70039	2	7.22829	3	1.95338	14117	0	363	3815
Peptide Groups - Abundances Count: F1: 117, Sample	3.70354	2	7.21688	3	1.94864	14129	0	362	3815
Peptide Groups - Abundances Count: F1: 118, Sample	3.69567	2	7.18717	3	1.94475	14099	0	360	3815
Peptide Groups - Abundances Count: F1: 119, Sample	3.68493	2	7.2056	3	1.95542	14058	0	362	3815
Peptide Groups - Abundances Count: F1: 121, Sample	3.62779	2	7.11383	3	1.96093	13840	0	357	3815
Peptide Groups - Charge Sequest HT	2.60182	3	0.526996	1	0.202549	9991	2	5	3840
Peptide Groups - Concatenated Rank Sequest HT	1.00937	1	0.104175	0	0.103207	3876	1	3	3840
Peptide Groups - m/z [Da] Sequest HT	635.851	625.002	134.918	192.752	0.212184	2.44167e+06	319.863	1262.11	3840
Peptide Groups - Percolator PEP Sequest HT	0.00677402	0.0021925	0.0101555	0.0094883	1.49918	26.0122	1.433e-11	0.06567	3840
Peptide Groups - Percolator q-Value Sequest HT	0.00145315	0.0006278	0.00187557	0.00267	1.29069	5.58008	0	0.009938	3840
Peptide Groups - Qvality PEP	0.0109632	0.00273225	0.0156936	0.01634	1.43148	42.0989	1.4871e-13	0.0639313	3840
Peptide Groups - Qvality q-value	0.00209152	0.000881586	0.00285387	0.00358051	1.3645	8.03144	0	0.00989661	3840
Peptide Groups - Rank Sequest HT	1.00286	1	0.053452	0	0.0532994	3851	1	2	3840
Peptide Groups - RT [min] Sequest HT	38.4986	37.6413	12.2642	18.6861	0.318562	147835	9.7853	71.0389	3840
Peptide Groups - Search Engine Rank Sequest HT	1.00286	1	0.053452	0	0.0532994	3851	1	2	3840
Peptide Groups - Sequence Length	10.3602	10	2.95864	4	0.285579	39783	6	25	3840
Peptide Groups - SVM_Score	0.909894	0.72	0.703717	0.88525	0.773406	3493.99	0.133	5.1158	3840
Peptide Groups - Theo. MH+ [Da]	1615.87	1563.85	340.482	425.372	0.210711	6.20495e+06	948.553	3264.74	3840
Peptide Groups - XCorr Sequest HT	2.55183	2.42554	0.915487	1.17776	0.358757	9799.04	0.489691	7.4956	3840
Peptide Groups - ?Cn Sequest HT	4.96094e-05	0	0.00133898	0	26.9905	0.1905	0	0.0474	3840
Peptide Groups - ?M [ppm] Sequest HT	-3.11702	-3.08333	1.91848	2.07734	-0.615486	-11969.4	-9.96666	6.90073	3840
Peptide Groups - ?m/z [Da] Sequest HT	-0.0019333	-0.00190613	0.00131159	0.00121736	-0.678418	-7.42389	-0.00847872	0.00501056	3840
Peptide Groups - ?Score Sequest HT	0.548529	0.5774	0.183129	0.2554	0.333854	2100.32	0	1	3829
PSMs - # Missed Cleavages	0.0245885	0	0.154873	0	6.29858	360	0	1	14641
PSMs - # Protein Groups	1.16064	1	0.427709	0	0.36851	16993	0	4	14641
PSMs - # Proteins	3.49962	2	4.1207	3	1.17747	51238	1	34	14641
PSMs - 113	34.8216	27	32.7752	33	0.941234	491228	1.2	925.1	14107
PSMs - 114	17.1822	13	16.8542	15.4	0.98091	225448	1.2	335.6	13121
PSMs - 115	41.4539	32.6	35.1818	40.2	0.848697	589558	1.2	699.4	14222
PSMs - 116	42.6134	33.6	37.4006	41.4	0.877673	606091	1.2	885.3	14223
PSMs - 117	40.7566	32.5	34.0834	39	0.836268	580496	1.2	787.5	14243
PSMs - 118	37.8448	30.1	31.4886	37	0.832047	537850	1.2	749.2	14212
PSMs - 119	37.8108	30	32.6587	36.4	0.86374	535703	1.2	980.2	14168
PSMs - 121	27.6478	21.7	23.1502	26.2	0.837325	385549	1.2	526.7	13945
PSMs - Average Reporter S/N	33.7742	26.85	28.9966	33.8625	0.858542	494488	0	665.075	14641
PSMs - Charge	2.53958	3	0.545555	1	0.214821	37182	2	5	14641
PSMs - Concatenated Rank	1.0155	1	0.135169	0	0.133105	14868	1	4	14641
PSMs - First Scan	13540.9	12922	5655.13	8047	0.417631	198252998	1758	31822	14641
PSMs - Intensity	4.9138e+06	1085917	2.09292e+07	2.65575e+06	4.25926	7.1943e+10	0	894084480	14641
PSMs - Ion Inject Time [ms]	37.2399	45	13.703	10.479	0.367966	545229	0.0907739	45	14641
PSMs - Isolation Interference [%]	26.1877	21.3958	22.1106	35.9535	0.844313	379669	0	94.9115	14498
PSMs - Last Scan	13540.9	12922	5655.13	8047	0.417631	198252998	1758	31822	14641
PSMs - m/z [Da]	652.112	641.357	146.99	211.282	0.225406	9.54757e+06	319.863	1466.73	14641
PSMs - Matched Ions	0	0	0	0		0	0	0	14641
PSMs - MH+ [Da]	1604.5	1547.88	307.757	360.289	0.191809	2.34914e+07	948.551	3264.73	14641
PSMs - Original Precursor Charge	2.53958	3	0.545555	1	0.214821	37182	2	5	14641
PSMs - Peptides Matched	204.181	217	70.8502	102	0.346998	2989409	2	373	14641
PSMs - Percolator PEP	0.00922358	0.002958	0.0137247	0.0120256	1.48801	135.042	2.77749e-13	0.06598	14641
PSMs - Percolator q-Value	0.00182669	0.0006525	0.00229141	0.003389	1.25441	26.7445	0	0.009938	14641
PSMs - Percolator SVMScore	0.726505	0.541	0.631029	0.774	0.868581	10636.8	0	5.1158	14641
PSMs - Rank	1.00369	1	0.066015	0	0.0657724	14695	1	3	14641
PSMs - Reporter Quan Result ID	369183	363012	56529.3	70266	0.15312	5337643878	244443	488588	14458
PSMs - RT [min]	38.6483	37.8497	10.9487	16.259	0.283291	565850	9.7853	71.0389	14641
PSMs - Search Engine Rank	1.00977	1	0.101762	0	0.100777	14784	1	3	14641
PSMs - Theo. MH+ [Da]	1604.5	1547.89	307.758	360.293	0.191809	2.34915e+07	948.553	3264.74	14641
PSMs - Total Ions	0	0	0	0		0	0	0	14641
PSMs - XCorr	2.30826	2.18601	0.850379	1.06099	0.368407	33795.2	0.343946	7.4956	14641
PSMs - ?Cn	5.76873e-05	0	0.00142062	0	24.6262	0.8446	0	0.0496	14641
PSMs - ?M [ppm]	-3.23577	-3.16067	1.90016	2.20293	-0.587236	-47374.9	-9.96666	9.88735	14641
PSMs - ?m/z [Da]	-0.00207104	-0.00197008	0.00135807	0.0013658	-0.655745	-30.3221	-0.00879764	0.00769617	14641
PSMs - ?Score	0.52828	0.5485	0.183105	0.2588	0.346606	7703.9	0	1	14583
MS/MS Spectrum Info - # PSMs	0.0599943	0	0.239384	0	3.99012	14641	0	3	244040
MS/MS Spectrum Info - First Scan	11868.7	10650	6957.79	9725.25	0.586231	2896432157	5	33018	244040
MS/MS Spectrum Info - Ion Inject Time [ms]	39.9421	45	11.7734	0	0.294761	9.74747e+06	0.03	45	244040
MS/MS Spectrum Info - Isolation Interference [%]	40.9978	43.09	25.7828	41.8627	0.628883	9.38427e+06	0	100	228897
MS/MS Spectrum Info - Last Scan	11868.7	10650	6957.79	9725.25	0.586231	2896432157	5	33018	244040
MS/MS Spectrum Info - Original PrecursorCharge	2.20825	2	0.455663	0	0.206346	538901	2	7	244040
MS/MS Spectrum Info - Precursor Charge	2.20825	2	0.455663	0	0.206346	538901	2	7	244040
MS/MS Spectrum Info - Precursor Intensity	3.98955e+06	300561	7.29687e+07	1.05953e+06	18.29	9.73609e+11	0	12158416896	244040
MS/MS Spectrum Info - Precursor m/z [Da]	566.167	545.327	158.615	220.247	0.280156	1.38167e+08	300.055	1489.96	244040
MS/MS Spectrum Info - Precursor MH+ [Da]	1239.13	1177.65	395.923	493.193	0.319517	3.02397e+08	599.103	4727.57	244040
MS/MS Spectrum Info - RT [min]	36.7723	35.0217	15.6939	26.0687	0.426785	8.97391e+06	0.0238505	75.9986	244040
Quan Spectra - # PSMs	0.0599162	0	0.239392	0	3.99545	14641	0	3	244358
Quan Spectra - 113	32.5754	18.4	46.6854	34.6	1.43315	6.36645e+06	1.2	3298.1	195437
Quan Spectra - 114	21.8425	12	34.9726	19.8	1.60112	3.71231e+06	1.1	2980	169958
Quan Spectra - 115	36.3327	20.2	46.8374	41	1.28912	7.23235e+06	1.2	1346.3	199059
Quan Spectra - 116	36.1393	20.5	46.8731	40.9	1.29701	7.19328e+06	1.2	2670.9	199043
Quan Spectra - 117	33.3922	19.6	40.0864	38.25	1.20047	6.58879e+06	1.2	1068.5	197315
Quan Spectra - 118	32.0539	18.8	38.4495	36.6	1.19953	6.28503e+06	1.1	1220.4	196077
Quan Spectra - 119	34.5145	20	43.4748	38.95	1.25961	6.89458e+06	1.1	1369.7	199759
Quan Spectra - 121	25.6263	15.2	32.2523	27.8	1.25856	4.71504e+06	1.1	2240.5	183992
Quan Spectra - Average Reporter S/N	25.0595	12.225	35.1196	33.35	1.40145	6.12348e+06	0	809.037	244358
Quan Spectra - First Scan	11872.9	10660	6956.39	9731	0.585904	2901240169	5	33018	244358
Quan Spectra - Ion Inject Time [ms]	39.9487	45	11.7671	0	0.294556	9.76178e+06	0.03	45	244358
Quan Spectra - Isolation Interference [%]	40.984	43.075	25.7876	41.8746	0.62921	9.38895e+06	0	100	229088
Quan Spectra - Last Scan	11872.9	10660	6956.39	9731	0.585904	2901240169	5	33018	244358
Quan Spectra - Original PrecursorCharge	2.21039	2	0.463333	0	0.209616	540126	2	7	244358
Quan Spectra - Precursor Charge	2.21039	2	0.463333	0	0.209616	540126	2	7	244358
Quan Spectra - Precursor Intensity	3.98439e+06	299564	7.29213e+07	1.05767e+06	18.3018	9.73617e+11	0	12158416896	244358
Quan Spectra - Precursor m/z [Da]	566.569	545.671	159.107	220.683	0.280825	1.38446e+08	300.055	1497.32	244358
Quan Spectra - Precursor MH+ [Da]	1242.18	1177.68	411.332	493.294	0.331136	3.03537e+08	599.103	10299.4	244358
Quan Spectra - RT [min]	36.801	35.044	15.7161	26.1173	0.427055	8.99262e+06	0.0238505	75.9986	244358
Decoy Protein Groups - # Peptides	1.04762	1	0.21554	0	0.205743	44	1	2	42
Decoy Protein Groups - # Proteins	2.45238	1	4.46232	1	1.81959	103	1	29	42
Decoy Protein Groups - # PSMs	2.5	1.5	2.0982	2	0.83928	105	1	9	42
Decoy Protein Groups - # Unique Peptides	1.04762	1	0.21554	0	0.205743	44	1	2	42
Decoy Proteins - # AAs	320.903	246	200.863	304	0.62593	33053	73	973	103
Decoy Proteins - # Peptides	0	0	0	0		0	0	0	103
Decoy Proteins - # Protein Groups	1	1	0	0	0	103	1	1	103
Decoy Proteins - # Protein Unique Peptides	0.242718	0	0.430823	0	1.77499	25	0	1	103
Decoy Proteins - # PSMs	2.2233	1	1.89908	2	0.854172	229	1	9	103
Decoy Proteins - # Unique Peptides	1.05825	1	0.235365	0	0.22241	109	1	2	103
Decoy Proteins - Coverage	0	0	0	0		0	0	0	103
Decoy Proteins - MW [kDa]	34.8275	25.128	22.7817	34.383	0.654128	3587.23	7.543	109.737	103
Decoy Proteins - Score Sequest HT	3.02136	0	4.87783	3.49798	1.61445	311.2	0	19.9626	103
Decoy Peptide Groups - # Missed Cleavages	0.0227273	0	0.150756	0	6.63325	1	0	1	44
Decoy Peptide Groups - # Protein Groups	1	1	0	0	0	44	1	1	44
Decoy Peptide Groups - # Proteins	2.47727	1	4.25626	1.25	1.71812	109	1	28	44
Decoy Peptide Groups - # PSMs	2.38636	1	2.03705	2	0.853621	105	1	9	44
Decoy Peptide Groups - Charge Sequest HT	2.56818	3	0.501056	1	0.195101	113	2	3	44
Decoy Peptide Groups - Concatenated Rank Sequest HT	1.52273	2	0.505258	1	0.331811	67	1	2	44
Decoy Peptide Groups - m/z [Da] Sequest HT	581.154	542.74	173.084	170.629	0.297827	25570.8	335.198	996.034	44
Decoy Peptide Groups - Percolator PEP Sequest HT	0.0170344	0.01342	0.0141989	0.0113352	0.833543	0.749512	0.001153	0.06243	44
Decoy Peptide Groups - Percolator q-Value Sequest HT	0.0035523	0.003526	0.00201847	0.0021175	0.568217	0.156301	0.0004239	0.009469	44
Decoy Peptide Groups - Qvality PEP	0.0301427	0.0286201	0.0176311	0.0302856	0.584922	1.32628	0.00182725	0.0639313	44
Decoy Peptide Groups - Qvality q-value	0.00553667	0.00577796	0.0028578	0.00452358	0.51616	0.243613	0	0.00989661	44
Decoy Peptide Groups - Rank Sequest HT	1.02273	1	0.150756	0	0.147406	45	1	2	44
Decoy Peptide Groups - Search Engine Rank Sequest HT	1.02273	1	0.150756	0	0.147406	45	1	2	44
Decoy Peptide Groups - Sequence Length	8.84091	7.5	3.04954	3	0.344935	389	6	21	44
Decoy Peptide Groups - SVM_Score	0.3095	0.2675	0.15903	0.20075	0.513827	13.618	0.133	0.801	44
Decoy Peptide Groups - Theo. MH+ [Da]	1444.45	1384.8	362.843	380.425	0.251199	63555.7	1003.58	2927.44	44
Decoy Peptide Groups - XCorr Sequest HT	1.99518	1.80584	0.730419	1.20066	0.366091	87.788	0.248333	3.44215	44
Decoy Peptide Groups - ?Cn Sequest HT	0	0	0	0		0	0	0	44
Decoy Peptide Groups - ?M [ppm] Sequest HT	-3.35031	-3.5794	2.18263	3.05142	-0.651473	-147.413	-7.97912	1.65973	44
Decoy Peptide Groups - ?m/z [Da] Sequest HT	-0.00180134	-0.00178964	0.00131992	0.00134116	-0.732744	-0.0792588	-0.00511796	0.00120893	44
Decoy PSMs - # Missed Cleavages	0.0380952	0	0.192344	0	5.04904	4	0	1	105
Decoy PSMs - # Protein Groups	1	1	0	0	0	105	1	1	105
Decoy PSMs - # Proteins	2.18095	1	3.03752	2	1.39275	229	1	28	105
Decoy PSMs - Charge	2.50476	3	0.502375	1	0.200568	263	2	3	105
Decoy PSMs - Concatenated Rank	1.48571	1	0.520988	1	0.350665	156	1	3	105
Decoy PSMs - Decoy Peptides Matched	201.524	224	68.6059	111	0.340436	21160	22	311	105
Decoy PSMs - m/z [Da]	587.037	548.983	162.294	217.973	0.276463	61638.9	335.198	996.034	105
Decoy PSMs - Matched Ions	0	0	0	0		0	0	0	105
Decoy PSMs - MH+ [Da]	1414.5	1372.8	289.43	297.131	0.204617	148522	1003.58	2927.44	105
Decoy PSMs - Original Precursor Charge	2.50476	3	0.502375	1	0.200568	263	2	3	105
Decoy PSMs - Percolator PEP	0.0221508	0.01684	0.0182698	0.019985	0.824791	2.32583	0.0008538	0.06562	105
Decoy PSMs - Percolator q-Value	0.00416885	0.003804	0.00249794	0.002794	0.599192	0.437729	0.0001593	0.009938	105
Decoy PSMs - Percolator SVMScore	0.235695	0.201	0.174389	0.213	0.739892	24.748	0.001	0.801	105
Decoy PSMs - Rank	1.00952	1	0.09759	0	0.0966693	106	1	2	105
Decoy PSMs - Search Engine Rank	1.02857	1	0.167398	0	0.162748	108	1	2	105
Decoy PSMs - Theo. MH+ [Da]	1414.5	1372.8	289.43	297.127	0.204616	148523	1003.58	2927.44	105
Decoy PSMs - Total Ions	0	0	0	0		0	0	0	105
Decoy PSMs - XCorr	1.98634	1.89104	0.625939	0.983404	0.315121	208.566	0.248333	3.44215	105
Decoy PSMs - ?Cn	0	0	0	0		0	0	0	105
Decoy PSMs - ?M [ppm]	-3.8872	-3.94612	2.0767	2.81254	-0.534241	-408.156	-8.73664	1.65973	105
Decoy PSMs - ?m/z [Da]	-0.00222491	-0.00220333	0.00136565	0.00175347	-0.613799	-0.233615	-0.0061587	0.00120893	105

## Sheet: PeptideGroups
Checked	Confidence	PSM Ambiguity	Sequence	Annotated Sequence	Modifications	Modifications (all possible sites)	Modifications in Master Proteins	Modifications in Master Proteins (all Sites)	Qvality PEP	Qvality q-value	SVM_Score	# Protein Groups	# Proteins	# PSMs	Master Protein Accessions	Protein Accessions	Positions in Master Proteins	# Missed Cleavages	Theo. MH+ [Da]	Sequence Length	Found in Fraction: F1: G:\MS DATA\2015\Xiao Han\20160514_iTRAQ_YM\1158_YM_F1_1u.raw	Found in Fraction: F1: G:\MS DATA\2015\Xiao Han\20160514_iTRAQ_YM\1159_YM_F2_1u.raw	Found in Fraction: F1: G:\MS DATA\2015\Xiao Han\20160514_iTRAQ_YM\1160_YM_F3_1u.raw	Found in Fraction: F1: G:\MS DATA\2015\Xiao Han\20160514_iTRAQ_YM\1161_YM_F4_1u.raw	Found in Fraction: F1: G:\MS DATA\2015\Xiao Han\20160514_iTRAQ_YM\1162_YM_F5_1u.raw	Found in Fraction: F1: G:\MS DATA\2015\Xiao Han\20160514_iTRAQ_YM\1163_YM_F6_1u.raw	Found in Fraction: F1: G:\MS DATA\2015\Xiao Han\20160514_iTRAQ_YM\1164_YM_F7_1u.raw	Found in Fraction: F1: G:\MS DATA\2015\Xiao Han\20160514_iTRAQ_YM\1165_YM_F8_1u.raw	Found in Fraction: F1: G:\MS DATA\2015\Xiao Han\20160514_iTRAQ_YM\1166_YM_F9_1u.raw	Found in Fraction: F1: G:\MS DATA\2015\Xiao Han\20160514_iTRAQ_YM\1167_YM_F10_1u.raw	Found in Fraction: F1: G:\MS DATA\2015\Xiao Han\20160514_iTRAQ_YM\1168_YM_F11_1u.raw	Found in Fraction: F1: G:\MS DATA\2015\Xiao Han\20160514_iTRAQ_YM\1169_YM_F12_1u.raw	Found in Fraction: F1: G:\MS DATA\2015\Xiao Han\20160514_iTRAQ_YM\1170_YM_F13_1u.raw	Found in Fraction: F1: G:\MS DATA\2015\Xiao Han\20160514_iTRAQ_YM\1171_YM_F14_1u.raw	Found in Fraction: F1: G:\MS DATA\2015\Xiao Han\20160514_iTRAQ_YM\1172_YM_F15_1u.raw	Found in Fraction: F1: G:\MS DATA\2015\Xiao Han\20160514_iTRAQ_YM\1173_YM_F16_1u.raw	Found in Fraction: F1: G:\MS DATA\2015\Xiao Han\20160514_iTRAQ_YM\1174_YM_F17_1u.raw	Found in Fraction: F1: G:\MS DATA\2015\Xiao Han\20160514_iTRAQ_YM\1175_YM_F18_1u.raw	Found in Fraction: F1: G:\MS DATA\2015\Xiao Han\20160514_iTRAQ_YM\1176_YM_F19_1u.raw	Found in Fraction: F1: G:\MS DATA\2015\Xiao Han\20160514_iTRAQ_YM\1177_YM_F20_1u.raw	Found in Fraction: F1: G:\MS DATA\2015\Xiao Han\20160514_iTRAQ_YM\1178_YM_F21_1u.raw	Found in Fraction: F1: G:\MS DATA\2015\Xiao Han\20160514_iTRAQ_YM\1179_YM_F22_1u.raw	Found in Fraction: F1: G:\MS DATA\2015\Xiao Han\20160514_iTRAQ_YM\1180_YM_F23_1u.raw	Found in Sample: [S1] F1: 113, Control	Found in Sample: [S2] F1: 114, Sample	Found in Sample: [S3] F1: 115, Sample	Found in Sample: [S4] F1: 116, Sample	Found in Sample: [S5] F1: 117, Sample	Found in Sample: [S6] F1: 118, Sample
FALSE	High	Unambiguous	AHAGAVR	[R].AHAGAVR.[A]	1xiTRAQ8plex [N-Term]	1xiTRAQ8plex [N-Term]			0.0247185	0.00548427	0.294	1	1	2	B6TL24	B6TL24	B6TL24 [40-46]	0	985.584	7	High	Not Found	Not Found	Not Found	Not Found	Not Found	Not Found	Not Found	Not Found	Not Found	Not Found	Not Found	Not Found	Not Found	Not Found	Not Found	Not Found	Not Found	Not Found	Not Found	Not Found	Not Found	Not Found	High	High	High	High	High	High
FALSE	High	Unambiguous	SQVAAHGR	[R].SQVAAHGR.[E]	1xiTRAQ8plex [N-Term]	1xiTRAQ8plex [N-Term]			0.000938755	0	0.93	1	2	3	B6U2X6	B6U2X6; B6T3V3	B6U2X6 [25-32]	0	1129.64	8	High	Not Found	Not Found	Not Found	Not Found	Not Found	Not Found	Not Found	Not Found	Not Found	Not Found	Not Found	Not Found	Not Found	Not Found	Not Found	Not Found	Not Found	Not Found	Not Found	Not Found	High	High	High	High	High	High	High	High
FALSE	High	Unambiguous	AAAAPPR	[KR-].AAAAPPR.[RA]	1xiTRAQ8plex [N-Term]	1xiTRAQ8plex [N-Term]			0.0358223	0.00692465	0.228	2	7	3	B6U6S4; C4J4W3	B4FQT3; B6SSV3; B4F973; B6U6S4; C4J4W3; P80612; B4FA63	B6U6S4 [116-122]; C4J4W3 [116-122]	0	957.578	7	Not Found	Not Found	Not Found	Not Found	Not Found	Not Found	Not Found	Not Found	Not Found	Not Found	Not Found	Not Found	Not Found	Not Found	Not Found	Not Found	Not Found	Not Found	Not Found	Not Found	Not Found	High	High	High	High	High	High	High	High
FALSE	High	Unambiguous	RGEAALAR	[K].RGEAALAR.[L]	1xiTRAQ8plex [N-Term]	1xiTRAQ8plex [N-Term]			0.00569405	0.00137235	0.571	1	8	4	B6TKD3	B4FAM6; B6UGM0; B6TG85; B6TKD3; B6T8P1; C0HFM4; C0PNG8; B6SJA0	B6TKD3 [99-106]	1	1147.68	8	High	High	High	High	Not Found	Not Found	Not Found	Not Found	Not Found	Not Found	Not Found	Not Found	Not Found	Not Found	Not Found	Not Found	Not Found	Not Found	Not Found	Not Found	Not Found	Not Found	Not Found	High	High	High	High	High	High
FALSE	High	Unambiguous	AGAPNVR	[K].AGAPNVR.[V]	1xiTRAQ8plex [N-Term]	1xiTRAQ8plex [N-Term]			0.0470642	0.00872401	0.182	1	2	2	E1AFV5	E1AFV5; B4FNA7	E1AFV5 [252-258]	0	988.584	7	High	High	Not Found	Not Found	Not Found	Not Found	Not Found	Not Found	Not Found	Not Found	Not Found	Not Found	Not Found	Not Found	Not Found	Not Found	Not Found	Not Found	Not Found	Not Found	Not Found	Not Found	Not Found	High	High	High	High	High	High
FALSE	High	Unambiguous	AALESDTR	[K].AALESDTR.[V]	1xiTRAQ8plex [N-Term]	1xiTRAQ8plex [N-Term]			0.00721093	0.00137235	0.525	2	3	2	B6TFF6; B6TYG2	B6TFF6; B4FFA7; B6TYG2	B6TFF6 [269-276]; B6TYG2 [272-279]	0	1166.63	8	Not Found	Not Found	Not Found	Not Found	Not Found	Not Found	Not Found	High	High	Not Found	Not Found	Not Found	Not Found	Not Found	Not Found	Not Found	Not Found	Not Found	Not Found	Not Found	Not Found	Not Found	Not Found	High	High	High	High	High	High
FALSE	High	Unambiguous	SLNNAAR	[RK].SLNNAAR.[T]	1xiTRAQ8plex [N-Term]	1xiTRAQ8plex [N-Term]			0.0235334	0.0047879	0.303	1	13	6	B6SGP7	B6TTP1; Q2XX25; Q2XX21; Q2XX24; Q2XX23; Q2XX15; P19656; B6SGP7; Q2XX14; Q2XX16; Q2XX22; Q2XX13; Q2XX18	B6SGP7 [63-69]	0	1049.6	7	Not Found	Not Found	Not Found	Not Found	Not Found	Not Found	Not Found	Not Found	Not Found	Not Found	High	Not Found	High	High	Not Found	Not Found	High	Not Found	Not Found	Not Found	High	Not Found	Not Found	High	High	High	High	High	High
FALSE	High	Unambiguous	HHSIDAQLR	[K].HHSIDAQLR.[Q]	1xiTRAQ8plex [N-Term]	1xiTRAQ8plex [N-Term]			0.0356154	0.00692465	0.229	1	7	7	Q43267	B8XPZ2; Q84KR7; P04711; Q3LR52; E9NQE1; Q41197; Q43267	Q43267 [13-21]	0	1380.76	9	High	High	High	High	Not Found	Not Found	Not Found	Not Found	Not Found	Not Found	Not Found	Not Found	Not Found	Not Found	Not Found	Not Found	Not Found	Not Found	Not Found	Not Found	Not Found	High	Not Found	High	High	High	High	High	High
FALSE	High	Unambiguous	TSQNQLAR	[K].TSQNQLAR.[G]	1xiTRAQ8plex [N-Term]	1xiTRAQ8plex [N-Term]			0.00168495	0	0.817	1	1	13	P05022	P05022	P05022 [406-413]	0	1221.69	8	High	Not Found	Not Found	Not Found	Not Found	Not Found	Not Found	Not Found	Not Found	Not Found	Not Found	Not Found	Not Found	Not Found	Not Found	Not Found	Not Found	Not Found	Not Found	High	High	High	High	High	High	High	High	High	High
FALSE	High	Unambiguous	NYGPGSR	[K].NYGPGSR.[V]	1xiTRAQ8plex [N-Term]	1xiTRAQ8plex [N-Term]			0.0142906	0.00317568	0.396	1	7	1	B6T7H7	B6T147; B6T0H3; B6T7H7; B6TIE3; B6SMC7; B6U2I7; B6UE01	B6T7H7 [13-19]	0	1054.56	7	High	Not Found	Not Found	Not Found	Not Found	Not Found	Not Found	Not Found	Not Found	Not Found	Not Found	Not Found	Not Found	Not Found	Not Found	Not Found	Not Found	Not Found	Not Found	Not Found	Not Found	Not Found	Not Found	High	High	High	High	High	High
FALSE	High	Unambiguous	LNRPPDQR	[K].LNRPPDQR.[K]	1xiTRAQ8plex [N-Term]	1xiTRAQ8plex [N-Term]			0.0559486	0.0091621	0.154	1	1	3	B4FZB4	B4FZB4	B4FZB4 [103-110]	0	1299.74	8	Not Found	Not Found	Not Found	Not Found	Not Found	Not Found	Not Found	Not Found	Not Found	Not Found	Not Found	Not Found	Not Found	High	Not Found	Not Found	Not Found	Not Found	High	Not Found	High	Not Found	Not Found	High	High	High	High	High	High
FALSE	High	Unambiguous	YSTAGASSR	[R].YSTAGASSR.[R]	1xiTRAQ8plex [N-Term]	1xiTRAQ8plex [N-Term]			0.00572295	0.00137235	0.57	1	1	1	B6SRU6	B6SRU6	B6SRU6 [154-162]	0	1203.63	9	High	Not Found	Not Found	Not Found	Not Found	Not Found	Not Found	Not Found	Not Found	Not Found	Not Found	Not Found	Not Found	Not Found	Not Found	Not Found	Not Found	Not Found	Not Found	Not Found	Not Found	Not Found	Not Found	High	High	High	High	High	High
FALSE	High	Unambiguous	AGNAYHK	[K].AGNAYHK.[Y]	2xiTRAQ8plex [N-Term; K7]	2xiTRAQ8plex [N-Term; K7]			0.0136924	0.00286119	0.404	2	5	3	B6TGT0; B4F9R4	B6TIQ9; B6TGT0; B4F9R4; B4FCE7; C0PMC5	B6TGT0 [182-188]; B4F9R4 [182-188]	0	1368.78	7	Not Found	Not Found	Not Found	Not Found	Not Found	Not Found	Not Found	Not Found	Not Found	Not Found	Not Found	Not Found	Not Found	Not Found	Not Found	Not Found	Not Found	Not Found	Not Found	Not Found	High	High	Not Found	High	High	High	High	High	High
FALSE	High	Unambiguous	DLQSVAK	[R].DLQSVAK.[S]	2xiTRAQ8plex [N-Term; K7]	2xiTRAQ8plex [N-Term; K7]			0.032304	0.0067366	0.246	1	2	5	B6TLK7	C0P3S5; B6TLK7	B6TLK7 [110-116]	0	1368.83	7	Not Found	Not Found	Not Found	Not Found	Not Found	Not Found	Not Found	Not Found	Not Found	Not Found	Not Found	Not Found	Not Found	High	High	High	Not Found	Not Found	Not Found	Not Found	Not Found	Not Found	Not Found	High	High	High	High	High	High
FALSE	High	Unambiguous	DIQASVK	[K].DIQASVK.[W]	2xiTRAQ8plex [N-Term; K7]	2xiTRAQ8plex [N-Term; K7]			0.0290195	0.00590267	0.265	1	2	5	C4J9S6	C4J9S6; B6T599	C4J9S6 [96-102]	0	1368.83	7	Not Found	Not Found	Not Found	Not Found	Not Found	Not Found	Not Found	Not Found	Not Found	Not Found	Not Found	Not Found	High	High	Not Found	High	Not Found	Not Found	Not Found	Not Found	Not Found	Not Found	Not Found	High	High	High	High	High	High
FALSE	High	Unambiguous	GSVNVASR	[K].GSVNVASR.[K]	1xiTRAQ8plex [N-Term]	1xiTRAQ8plex [N-Term]			0.0249908	0.00548427	0.292	1	4	1	B4FZ29	B6TLL8; B4FZ29; B7ZZM8; C4JAG3	B4FZ29 [393-400]	0	1093.63	8	Not Found	High	Not Found	Not Found	Not Found	Not Found	Not Found	Not Found	Not Found	Not Found	Not Found	Not Found	Not Found	Not Found	Not Found	Not Found	Not Found	Not Found	Not Found	Not Found	Not Found	Not Found	Not Found	High	High	High	High	High	High
FALSE	High	Unambiguous	VNSSTTK	[R].VNSSTTK.[D]	2xiTRAQ8plex [N-Term; K7]	2xiTRAQ8plex [N-Term; K7]			0.00826138	0.00137235	0.499	1	3	1	B4FFQ7	B7ZYV4; B4FFQ7; B6TVG5	B4FFQ7 [550-556]	0	1344.79	7	Not Found	Not Found	Not Found	Not Found	Not Found	Not Found	Not Found	Not Found	Not Found	Not Found	Not Found	Not Found	Not Found	Not Found	High	Not Found	Not Found	Not Found	Not Found	Not Found	Not Found	Not Found	Not Found	High	High	High	High	High	High
FALSE	High	Unambiguous	AHASTEGVTK	[R].AHASTEGVTK.[FY]	2xiTRAQ8plex [N-Term; K10]	2xiTRAQ8plex [N-Term; K10]			1.77582e-06	0	2.096	2	5	7	B6STH5; B4G0K4	B6STH5; Q8LLS4; B4G0K4; C0PDB0; Q84JX6	B6STH5 [230-239]; B4G0K4 [156-165]	0	1608.92	10	High	Not Found	Not Found	Not Found	Not Found	Not Found	Not Found	Not Found	Not Found	Not Found	High	High	Not Found	Not Found	Not Found	Not Found	Not Found	Not Found	Not Found	Not Found	Not Found	Not Found	Not Found	High	High	High	High	High	High
FALSE	High	Unambiguous	FVGGDHR	[KR].FVGGDHR.[L]	1xiTRAQ8plex [N-Term]	1xiTRAQ8plex [N-Term]			0.0384178	0.00743931	0.216	1	9	2	B4FD84	B4FSI0; B4FVL9; B6SMD9; B8A2B9; B4FD84; B6TC93; B6TQK3; B4FX11; B4FR81	B4FD84 [138-144]	0	1091.59	7	High	High	Not Found	Not Found	Not Found	Not Found	Not Found	Not Found	Not Found	Not Found	Not Found	Not Found	Not Found	Not Found	Not Found	Not Found	Not Found	Not Found	Not Found	Not Found	Not Found	Not Found	Not Found	High	High	High	High	High	High
FALSE	High	Unambiguous	MAEQLQR	[R].MAEQLQR.[S]	1xiTRAQ8plex [N-Term]	1xiTRAQ8plex [N-Term]			0.00870825	0.00137235	0.489	1	1	2	B4G137	B4G137	B4G137 [68-74]	0	1179.65	7	Not Found	Not Found	Not Found	Not Found	Not Found	Not Found	Not Found	Not Found	Not Found	Not Found	Not Found	Not Found	Not Found	Not Found	Not Found	Not Found	Not Found	Not Found	Not Found	Not Found	Not Found	High	High	High	High	High	High	High	High
FALSE	High	Unambiguous	MAEQLQR	[R].MAEQLQR.[S]	1xiTRAQ8plex [N-Term]; 1xOxidation [M1]	1xiTRAQ8plex [N-Term]; 1xOxidation [M1]			0.0173185	0.00358051	0.36	1	1	1	B4G137	B4G137	B4G137 [68-74]	0	1195.64	7	Not Found	Not Found	Not Found	Not Found	Not Found	Not Found	Not Found	Not Found	Not Found	Not Found	Not Found	Not Found	Not Found	Not Found	Not Found	Not Found	Not Found	Not Found	Not Found	Not Found	Not Found	Not Found	High	High	High	High	High	High	High
FALSE	High	Unambiguous	DQDAFFR	[K].DQDAFFR.[A]	1xiTRAQ8plex [N-Term]	1xiTRAQ8plex [N-Term]			0.0109993	0.00166251	0.445	1	2	4	B6T750	C0HEE6; B6T750	B6T750 [293-299]	0	1202.61	7	Not Found	Not Found	Not Found	Not Found	Not Found	Not Found	Not Found	Not Found	Not Found	Not Found	Not Found	High	High	Not Found	Not Found	Not Found	Not Found	Not Found	Not Found	Not Found	Not Found	Not Found	Not Found	High	High	High	High	High	High
FALSE	High	Unambiguous	GGSAPGGGSGGVGPTR	[R].GGSAPGGGSGGVGPTR.[R]	1xiTRAQ8plex [N-Term]	1xiTRAQ8plex [N-Term]			0.000463658	0	1.063	1	1	1	B6T346	B6T346	B6T346 [31-46]	0	1574.82	16	Not Found	High	Not Found	Not Found	Not Found	Not Found	Not Found	Not Found	Not Found	Not Found	Not Found	Not Found	Not Found	Not Found	Not Found	Not Found	Not Found	Not Found	Not Found	Not Found	Not Found	Not Found	Not Found	High	High	High	High	High	High
FALSE	High	Unambiguous	HGLDAVAR	[K].HGLDAVAR.[K]	1xiTRAQ8plex [N-Term]	1xiTRAQ8plex [N-Term]			0.00384658	0.00119431	0.65	1	3	2	B6SXD6	C0P656; B6TFW5; B6SXD6	B6SXD6 [125-132]	0	1142.66	8	High	High	Not Found	Not Found	Not Found	Not Found	Not Found	Not Found	Not Found	Not Found	Not Found	Not Found	Not Found	Not Found	Not Found	Not Found	Not Found	Not Found	Not Found	Not Found	Not Found	Not Found	Not Found	High	High	High	High	High	High
FALSE	High	Unambiguous	QVDVQQHVR	[R].QVDVQQHVR.[N]	1xiTRAQ8plex [N-Term]	1xiTRAQ8plex [N-Term]			4.19197e-05	0	1.51	1	2	6	B4FKF4	B4FKF4; B6UB59	B4FKF4 [257-265]	0	1412.79	9	High	High	Not Found	Not Found	Not Found	Not Found	Not Found	Not Found	Not Found	Not Found	Not Found	Not Found	Not Found	Not Found	Not Found	Not Found	Not Found	Not Found	Not Found	Not Found	Not Found	High	High	High	High	High	High	High	High
FALSE	High	Unambiguous	SPEHLVR	[K].SPEHLVR.[N]	1xiTRAQ8plex [N-Term]	1xiTRAQ8plex [N-Term]			0.00468404	0.00119431	0.61	1	3	8	B6SKA0	B6U1A7; B6SKA0; P12653	B6SKA0 [43-49]	0	1141.66	7	High	High	High	High	High	Not Found	Not Found	Not Found	Not Found	Not Found	Not Found	Not Found	Not Found	Not Found	Not Found	Not Found	Not Found	Not Found	Not Found	Not Found	Not Found	Not Found	High	High	High	High	High	High	High
FALSE	High	Unambiguous	ADAQEADPEGR	[R].ADAQEADPEGR.[V]	1xiTRAQ8plex [N-Term]	1xiTRAQ8plex [N-Term]			0.000110039	0	1.331	1	1	10	B4FS17	B4FS17	B4FS17 [235-245]	0	1462.71	11	Not Found	Not Found	Not Found	Not Found	Not Found	High	High	High	High	High	Not Found	Not Found	High	Not Found	Not Found	Not Found	Not Found	Not Found	Not Found	Not Found	Not Found	Not Found	Not Found	High	High	High	High	High	High
FALSE	High	Unambiguous	AAAATASGK	[R].AAAATASGK.[F]	2xiTRAQ8plex [N-Term; K9]	2xiTRAQ8plex [N-Term; K9]			0.000114268	0	1.324	1	2	9	B4FBK8	B6TIL6; B4FBK8	B4FBK8 [224-232]	0	1355.81	9	High	Not Found	Not Found	Not Found	Not Found	Not Found	Not Found	Not Found	Not Found	Not Found	Not Found	Not Found	Not Found	Not Found	Not Found	Not Found	Not Found	Not Found	Not Found	Not Found	High	High	High	High	High	High	High	High	High
FALSE	High	Unambiguous	AAAAGTK	[K].AAAAGTK.[R]	2xiTRAQ8plex [N-Term; K7]	2xiTRAQ8plex [N-Term; K7]			0.0528922	0.00898449	0.163	1	4	2	B6T485	B6TRA8; Q8LK07; B6T4B7; B6T485	B6T485 [150-156]	0	1197.74	7	Not Found	Not Found	Not Found	Not Found	Not Found	Not Found	Not Found	Not Found	Not Found	Not Found	Not Found	Not Found	Not Found	High	High	Not Found	Not Found	Not Found	Not Found	Not Found	Not Found	Not Found	Not Found	High	High	High	High	High	High
FALSE	High	Unambiguous	QVGPASK	[K].QVGPASK.[E]	2xiTRAQ8plex [N-Term; K7]	2xiTRAQ8plex [N-Term; K7]			0.00407974	0.00119431	0.638	2	5	3	Q5EUE1; C0PLF0	Q5EUE1; A5A5E7; C0PLF0; Q5EUE0; P52588	Q5EUE1 [143-149]; C0PLF0 [141-147]	0	1294.79	7	High	High	Not Found	Not Found	Not Found	Not Found	Not Found	Not Found	Not Found	Not Found	Not Found	Not Found	Not Found	Not Found	Not Found	Not Found	Not Found	Not Found	Not Found	Not Found	Not Found	Not Found	High	High	High	High	High	High	High
FALSE	High	Unambiguous	LPDAAAHR	[R].LPDAAAHR.[R]	1xiTRAQ8plex [N-Term]	1xiTRAQ8plex [N-Term]			0.0180747	0.00358051	0.352	1	3	4	B4FLG7	B6TSQ1; B4FLG7; B6TQK5	B4FLG7 [9-16]	0	1154.66	8	High	Not Found	Not Found	Not Found	Not Found	Not Found	Not Found	Not Found	Not Found	Not Found	Not Found	Not Found	Not Found	Not Found	Not Found	Not Found	Not Found	Not Found	Not Found	Not Found	Not Found	Not Found	High	High	High	High	High	High	High
FALSE	High	Unambiguous	APSSTGSVK	[R].APSSTGSVK.[T]	2xiTRAQ8plex [N-Term; K9]	2xiTRAQ8plex [N-Term; K9]			0.0229023	0.00451489	0.308	1	3	1	C4JBG7	C4JBG7; C4IZQ5; B6TYJ6	C4JBG7 [52-60]	0	1441.85	9	Not Found	Not Found	Not Found	Not Found	Not Found	Not Found	Not Found	Not Found	Not Found	Not Found	Not Found	Not Found	Not Found	Not Found	Not Found	Not Found	Not Found	Not Found	Not Found	Not Found	Not Found	High	Not Found	High	High	High	High	High	High
FALSE	High	Unambiguous	VTEMQSTPRPS	[K].VTEMQSTPRPS.[-]	1xiTRAQ8plex [N-Term]; 1xOxidation [M4]	1xiTRAQ8plex [N-Term]; 1xOxidation [M4]			0.0129797	0.00257477	0.414	1	2	1	B4FTF8	B4FTF8; B4FDH9	B4FTF8 [214-224]	0	1552.79	11	Not Found	Not Found	Not Found	High	Not Found	Not Found	Not Found	Not Found	Not Found	Not Found	Not Found	Not Found	Not Found	Not Found	Not Found	Not Found	Not Found	Not Found	Not Found	Not Found	Not Found	Not Found	Not Found	High	Not Found	High	High	High	High
FALSE	High	Unambiguous	HAFGDQYR	[R].HAFGDQYR.[A]	1xiTRAQ8plex [N-Term]	1xiTRAQ8plex [N-Term]			0.0266972	0.00565324	0.28	2	4	4	B4FN97; B4F9M9	C0PD27; B4FN97; B4FLJ3; B4F9M9	B4FN97 [135-142]; B4F9M9 [121-128]	0	1297.66	8	High	Not Found	Not Found	Not Found	Not Found	Not Found	Not Found	Not Found	Not Found	Not Found	Not Found	Not Found	Not Found	Not Found	Not Found	Not Found	Not Found	Not Found	Not Found	Not Found	Not Found	Not Found	High	High	High	High	High	High	High
FALSE	High	Unambiguous	NSTSGITK	[K].NSTSGITK.[E]	2xiTRAQ8plex [N-Term; K8]	2xiTRAQ8plex [N-Term; K8]			0.0603552	0.00953563	0.142	1	3	1	B6SWQ9	B6SWQ9; C0P768; B4FJE9	B6SWQ9 [439-446]	0	1415.83	8	High	Not Found	Not Found	Not Found	Not Found	Not Found	Not Found	Not Found	Not Found	Not Found	Not Found	Not Found	Not Found	Not Found	Not Found	Not Found	Not Found	Not Found	Not Found	Not Found	Not Found	Not Found	Not Found	High	High	High	High	High	High
FALSE	High	Unambiguous	TASTGTVASTK	[K].TASTGTVASTK.[T]	2xiTRAQ8plex [N-Term; K11]	2xiTRAQ8plex [N-Term; K11]			0.00126399	0	0.873	1	1	2	B4FUU0	B4FUU0	B4FUU0 [122-132]	0	1631.94	11	High	High	Not Found	Not Found	Not Found	Not Found	Not Found	Not Found	Not Found	Not Found	Not Found	Not Found	Not Found	Not Found	Not Found	Not Found	Not Found	Not Found	Not Found	Not Found	Not Found	Not Found	Not Found	High	High	High	High	High	High
FALSE	High	Unambiguous	DPSVLHR	[K].DPSVLHR.[V]	1xiTRAQ8plex [N-Term]	1xiTRAQ8plex [N-Term]			0.0491185	0.00898449	0.175	1	2	1	B6UCR6	B6UCR6; C0P949	B6UCR6 [210-216]	0	1127.65	7	Not Found	Not Found	Not Found	Not Found	Not Found	Not Found	Not Found	Not Found	Not Found	Not Found	Not Found	Not Found	Not Found	Not Found	Not Found	Not Found	Not Found	Not Found	Not Found	Not Found	Not Found	Not Found	High	High	High	High	High	High	High
FALSE	High	Unambiguous	VAETDVR	[K].VAETDVR.[Y]	1xiTRAQ8plex [N-Term]	1xiTRAQ8plex [N-Term]			0.0252665	0.00548427	0.29	1	1	1	C0PE12	C0PE12	C0PE12 [249-255]	0	1093.62	7	Not Found	Not Found	Not Found	Not Found	Not Found	Not Found	Not Found	Not Found	High	Not Found	Not Found	Not Found	Not Found	Not Found	Not Found	Not Found	Not Found	Not Found	Not Found	Not Found	Not Found	Not Found	Not Found	High	High	High	High	High	High
FALSE	High	Unambiguous	DPAEHLR	[R].DPAEHLR.[E]	1xiTRAQ8plex [N-Term]	1xiTRAQ8plex [N-Term]			0.0319386	0.00657778	0.248	1	2	1	B4G232	B6TEY2; B4G232	B4G232 [205-211]	0	1141.63	7	Not Found	Not Found	Not Found	Not Found	Not Found	Not Found	Not Found	Not Found	Not Found	Not Found	High	Not Found	Not Found	Not Found	Not Found	Not Found	Not Found	Not Found	Not Found	Not Found	Not Found	Not Found	Not Found	High	High	High	High	High	High
FALSE	High	Unambiguous	ADATVSVVHSR	[K].ADATVSVVHSR.[T]	1xiTRAQ8plex [N-Term]	1xiTRAQ8plex [N-Term]			5.73129e-05	0	1.452	1	3	8	B4FH88	B4FPB0; B4FH88; B6T3G6	B4FH88 [183-193]	0	1445.8	11	High	High	Not Found	Not Found	Not Found	Not Found	Not Found	Not Found	Not Found	Not Found	Not Found	Not Found	Not Found	Not Found	Not Found	Not Found	Not Found	Not Found	High	High	High	High	High	High	High	High	High	High	High
FALSE	High	Unambiguous	ESAQIAHTVGR	[K].ESAQIAHTVGR.[A]	1xiTRAQ8plex [N-Term]	1xiTRAQ8plex [N-Term]			5.14535e-05	0	1.472	1	1	4	P93648	P93648	P93648 [820-830]	0	1472.81	11	High	High	High	Not Found	Not Found	Not Found	Not Found	Not Found	Not Found	Not Found	Not Found	Not Found	Not Found	Not Found	Not Found	Not Found	Not Found	Not Found	Not Found	Not Found	Not Found	Not Found	Not Found	High	High	High	High	High	High
FALSE	High	Unambiguous	HSDITLK	[K].HSDITLK.[D]	2xiTRAQ8plex [N-Term; K7]	2xiTRAQ8plex [N-Term; K7]			0.000611624	0	1.011	1	4	25	B6SJZ8	C4JBS8; C0PC38; B6T7A4; B6SJZ8	B6SJZ8 [58-64]	0	1421.86	7	High	Not Found	Not Found	Not Found	Not Found	Not Found	Not Found	Not Found	Not Found	Not Found	Not Found	Not Found	Not Found	Not Found	Not Found	Not Found	Not Found	Not Found	Not Found	High	High	High	High	High	High	High	High	High	High
FALSE	High	Unambiguous	ETTENESANEGYK	[R].ETTENESANEGYK.[F]	2xiTRAQ8plex [N-Term; K13]	2xiTRAQ8plex [N-Term; K13]			5.34246e-09	0	3.172	1	1	16	P48183	P48183	P48183 [226-238]	0	2080.03	13	Not Found	Not Found	Not Found	Not Found	Not Found	Not Found	High	High	High	High	High	Not Found	High	High	High	High	Not Found	Not Found	Not Found	Not Found	Not Found	High	Not Found	High	High	High	High	High	High
FALSE	High	Unambiguous	ANLGMEVMHER	[R].ANLGMEVMHER.[N]	1xiTRAQ8plex [N-Term]	1xiTRAQ8plex [N-Term]			1.56855e-06	0	2.119	1	1	5	P48183	P48183	P48183 [324-334]	0	1590.8	11	High	High	Not Found	Not Found	Not Found	Not Found	Not Found	Not Found	Not Found	Not Found	Not Found	Not Found	Not Found	Not Found	Not Found	Not Found	Not Found	Not Found	Not Found	Not Found	Not Found	Not Found	High	High	Not Found	High	High	High	High
FALSE	High	Unambiguous	ANLGMEVMHER	[R].ANLGMEVMHER.[N]	1xiTRAQ8plex [N-Term]; 1xOxidation [M8]	1xiTRAQ8plex [N-Term]; 1xOxidation [M5; M8]			4.56571e-06	0	1.921	1	1	1	P48183	P48183	P48183 [324-334]	0	1606.8	11	Not Found	Not Found	Not Found	Not Found	Not Found	Not Found	Not Found	Not Found	Not Found	Not Found	Not Found	High	Not Found	Not Found	Not Found	Not Found	Not Found	Not Found	Not Found	Not Found	Not Found	Not Found	Not Found	High	High	High	High	High	High
FALSE	High	Unambiguous	ANLGMEVMHER	[R].ANLGMEVMHER.[N]	1xiTRAQ8plex [N-Term]; 2xOxidation [M5; M8]	1xiTRAQ8plex [N-Term]; 2xOxidation [M5; M8]			1.04801e-05	0	1.767	1	1	13	P48183	P48183	P48183 [324-334]	0	1622.79	11	High	High	High	Not Found	Not Found	Not Found	Not Found	Not Found	Not Found	Not Found	High	High	High	Not Found	Not Found	Not Found	Not Found	Not Found	Not Found	Not Found	Not Found	Not Found	High	High	High	High	High	High	High
FALSE	High	Unambiguous	EMLSPK	[K].EMLSPK.[T]	2xiTRAQ8plex [N-Term; K6]	2xiTRAQ8plex [N-Term; K6]			0.0352059	0.00692465	0.231	1	2	5	B6SUB5	B6SUB5; B4FVP6	B6SUB5 [141-146]	0	1312.78	6	High	Not Found	Not Found	Not Found	Not Found	Not Found	Not Found	Not Found	Not Found	Not Found	Not Found	Not Found	Not Found	Not Found	Not Found	Not Found	Not Found	Not Found	Not Found	Not Found	Not Found	Not Found	High	High	High	High	High	High	High
FALSE	High	Unambiguous	HIGETLK	[K].HIGETLK.[I]	2xiTRAQ8plex [N-Term; K7]	2xiTRAQ8plex [N-Term; K7]			0.000867513	0	0.945	1	1	21	B4FS55	B4FS55	B4FS55 [207-213]	0	1405.86	7	High	High	High	Not Found	Not Found	Not Found	Not Found	Not Found	Not Found	Not Found	Not Found	Not Found	Not Found	Not Found	Not Found	Not Found	Not Found	Not Found	Not Found	High	Not Found	High	High	High	High	High	High	High	High
FALSE	High	Unambiguous	IEMHVGAVQANDR	[K].IEMHVGAVQANDR.[A]	1xiTRAQ8plex [N-Term]	1xiTRAQ8plex [N-Term]			0.000827301	0	0.954	1	3	2	B4FS03	B4FS03; B6T920; B6U1A1	B4FS03 [109-121]	0	1743.91	13	High	Not Found	High	Not Found	Not Found	Not Found	Not Found	Not Found	Not Found	Not Found	Not Found	Not Found	Not Found	Not Found	Not Found	Not Found	Not Found	Not Found	Not Found	Not Found	Not Found	Not Found	Not Found	High	High	High	High	High	High
FALSE	High	Unambiguous	IEMHVGAVQANDR	[K].IEMHVGAVQANDR.[A]	1xiTRAQ8plex [N-Term]; 1xOxidation [M3]	1xiTRAQ8plex [N-Term]; 1xOxidation [M3]			0.000209889	0	1.211	1	3	7	B4FS03	B4FS03; B6T920; B6U1A1	B4FS03 [109-121]	0	1759.91	13	High	High	High	High	Not Found	Not Found	Not Found	Not Found	Not Found	Not Found	Not Found	High	Not Found	Not Found	Not Found	Not Found	Not Found	Not Found	Not Found	High	High	Not Found	Not Found	High	High	High	High	High	High
FALSE	High	Unambiguous	NDISGNITR	[K].NDISGNITR.[L]	1xiTRAQ8plex [N-Term]	1xiTRAQ8plex [N-Term]			0.000552817	0	1.03	1	2	1	B6STJ0	B6T9D8; B6STJ0	B6STJ0 [51-59]	0	1293.71	9	Not Found	Not Found	Not Found	Not Found	Not Found	Not Found	Not Found	Not Found	Not Found	Not Found	Not Found	Not Found	Not Found	High	Not Found	Not Found	Not Found	Not Found	Not Found	Not Found	Not Found	Not Found	Not Found	High	High	High	High	High	High
FALSE	High	Unambiguous	GHSLESIK	[R].GHSLESIK.[A]	2xiTRAQ8plex [N-Term; K8]	2xiTRAQ8plex [N-Term; K8]			0.000242634	0	1.184	2	3	13	B8A064; B4FQ59	B8A064; B6TYM1; B4FQ59	B8A064 [229-236]; B4FQ59 [219-226]	0	1478.88	8	High	High	High	High	Not Found	Not Found	Not Found	Not Found	Not Found	Not Found	Not Found	Not Found	Not Found	Not Found	Not Found	Not Found	Not Found	Not Found	Not Found	Not Found	Not Found	Not Found	Not Found	High	High	High	High	High	High
FALSE	High	Unambiguous	YTSDGEAAEAK	[K].YTSDGEAAEAK.[E]	2xiTRAQ8plex [N-Term; K11]	2xiTRAQ8plex [N-Term; K11]			1.01863e-06	0	2.199	1	3	26	B4FTI5	B4FTI5; C0PD30; B6TI65	B4FTI5 [368-378]	0	1749.91	11	High	Not Found	Not Found	Not Found	Not Found	Not Found	High	High	High	High	High	High	High	High	Not Found	Not Found	Not Found	Not Found	High	High	Not Found	Not Found	Not Found	High	High	High	High	High	High
FALSE	High	Unambiguous	ETLDDPEER	[K].ETLDDPEER.[L]	1xiTRAQ8plex [N-Term]	1xiTRAQ8plex [N-Term]			0.00447995	0.00119431	0.619	1	2	2	B6SXW8	B7ZZZ2; B6SXW8	B6SXW8 [476-484]	0	1407.69	9	Not Found	Not Found	Not Found	Not Found	Not Found	High	High	Not Found	Not Found	Not Found	Not Found	Not Found	Not Found	Not Found	Not Found	Not Found	Not Found	Not Found	Not Found	Not Found	Not Found	Not Found	Not Found	High	High	High	High	High	High
FALSE	High	Unambiguous	EFVGAAR	[R].EFVGAAR.[A]	1xiTRAQ8plex [N-Term]	1xiTRAQ8plex [N-Term]			0.0261142	0.00548427	0.284	1	2	1	B6U1Y8	B6U1Y8; C4J251	B6U1Y8 [135-141]	0	1053.6	7	Not Found	Not Found	Not Found	Not Found	Not Found	Not Found	Not Found	Not Found	Not Found	Not Found	Not Found	Not Found	Not Found	Not Found	Not Found	Not Found	Not Found	Not Found	Not Found	Not Found	Not Found	High	Not Found	High	High	High	High	High	High
FALSE	High	Unambiguous	VSAPAPEVR	[K].VSAPAPEVR.[S]	1xiTRAQ8plex [N-Term]	1xiTRAQ8plex [N-Term]			0.0373104	0.00738827	0.221	1	2	3	B4F7X5	B6TG01; B4F7X5	B4F7X5 [40-48]	0	1229.72	9	Not Found	Not Found	Not Found	Not Found	Not Found	Not Found	Not Found	Not Found	Not Found	Not Found	Not Found	Not Found	Not Found	Not Found	Not Found	High	High	Not Found	Not Found	Not Found	Not Found	Not Found	Not Found	High	High	High	High	High	High
FALSE	High	Unambiguous	GLAEVAR	[K].GLAEVAR.[N]	1xiTRAQ8plex [N-Term]	1xiTRAQ8plex [N-Term]			0.0170434	0.00358051	0.363	1	4	4	O48950	C0PN48; C0PAA4; O48950; Q9LDA2	O48950 [93-99]	0	1019.62	7	Not Found	Not Found	Not Found	Not Found	Not Found	Not Found	Not Found	Not Found	Not Found	Not Found	Not Found	Not Found	Not Found	Not Found	Not Found	Not Found	Not Found	Not Found	Not Found	Not Found	High	High	High	High	High	High	High	High	High
FALSE	High	Unambiguous	DAAPSERPILGR	[K].DAAPSERPILGR.[F]	1xiTRAQ8plex [N-Term]	1xiTRAQ8plex [N-Term]			0.00402009	0.00119431	0.641	1	1	2	B4FUE0	B4FUE0	B4FUE0 [8-19]	0	1585.9	12	Not Found	Not Found	High	High	Not Found	Not Found	Not Found	Not Found	Not Found	Not Found	Not Found	Not Found	Not Found	Not Found	Not Found	Not Found	Not Found	Not Found	Not Found	Not Found	Not Found	Not Found	Not Found	High	High	High	High	High	High
FALSE	High	Unambiguous	NIVEPAQQAAR	[K].NIVEPAQQAAR.[-]	1xiTRAQ8plex [N-Term]	1xiTRAQ8plex [N-Term]			0.0236619	0.0053308	0.302	1	1	1	B4FDY7	B4FDY7	B4FDY7 [426-436]	0	1500.84	11	Not Found	Not Found	Not Found	Not Found	Not Found	Not Found	Not Found	Not Found	Not Found	Not Found	Not Found	Not Found	Not Found	Not Found	Not Found	Not Found	Not Found	Not Found	Not Found	Not Found	Not Found	Not Found	High	High	High	High	High	High	High
FALSE	High	Unambiguous	NIVEPAQQATR	[K].NIVEPAQQATR.[-]	1xiTRAQ8plex [N-Term]	1xiTRAQ8plex [N-Term]			0.00821806	0.00137235	0.5	1	2	4	B6TRV3	C0P7L2; B6TRV3	B6TRV3 [426-436]	0	1530.85	11	High	High	High	Not Found	Not Found	Not Found	Not Found	Not Found	Not Found	Not Found	Not Found	Not Found	Not Found	Not Found	Not Found	Not Found	Not Found	Not Found	Not Found	Not Found	Not Found	Not Found	Not Found	High	High	High	High	High	High
FALSE	High	Unambiguous	IETVNPR	[R].IETVNPR.[E]	1xiTRAQ8plex [N-Term]	1xiTRAQ8plex [N-Term]			0.0116021	0.00197055	0.435	1	1	2	C0PHB0	C0PHB0	C0PHB0 [226-232]	0	1132.66	7	Not Found	High	High	Not Found	Not Found	Not Found	Not Found	Not Found	Not Found	Not Found	Not Found	Not Found	Not Found	Not Found	Not Found	Not Found	Not Found	Not Found	Not Found	Not Found	Not Found	Not Found	Not Found	High	High	High	High	High	High
FALSE	High	Unambiguous	GTIELSR	[K].GTIELSR.[E]	1xiTRAQ8plex [N-Term]	1xiTRAQ8plex [N-Term]			0.0344033	0.0067366	0.235	1	1	2	C0HFL3	C0HFL3	C0HFL3 [233-239]	0	1079.64	7	High	Not Found	Not Found	Not Found	Not Found	Not Found	Not Found	Not Found	Not Found	Not Found	Not Found	Not Found	Not Found	Not Found	Not Found	Not Found	Not Found	Not Found	Not Found	Not Found	Not Found	Not Found	High	High	High	High	High	High	High
FALSE	High	Unambiguous	DIIMVDHMR	[K].DIIMVDHMR.[K]	1xiTRAQ8plex [N-Term]; 1xOxidation [M8]	1xiTRAQ8plex [N-Term]; 1xOxidation [M8]			0.00104253	0	0.91	1	2	4	C0PHR4	C0PHR4; B6T440	C0PHR4 [329-337]	0	1449.75	9	Not Found	Not Found	Not Found	Not Found	Not Found	Not Found	Not Found	Not Found	Not Found	Not Found	Not Found	Not Found	Not Found	High	High	Not Found	Not Found	Not Found	Not Found	Not Found	Not Found	Not Found	Not Found	High	High	High	High	High	High
FALSE	High	Unambiguous	DIIMVDHMR	[K].DIIMVDHMR.[K]	1xiTRAQ8plex [N-Term]; 2xOxidation [M4; M8]	1xiTRAQ8plex [N-Term]; 2xOxidation [M4; M8]			0.00314835	0.000881586	0.691	1	2	5	C0PHR4	C0PHR4; B6T440	C0PHR4 [329-337]	0	1465.74	9	Not Found	High	High	High	Not Found	Not Found	Not Found	Not Found	Not Found	Not Found	Not Found	Not Found	Not Found	High	Not Found	High	Not Found	Not Found	Not Found	Not Found	Not Found	Not Found	Not Found	High	High	High	High	High	High
FALSE	High	Unambiguous	RYDELPQAAR	[R].RYDELPQAAR.[L]	1xiTRAQ8plex [N-Term]	1xiTRAQ8plex [N-Term]			0.000388745	0	1.096	1	3	3	C0PFA1	B4FTW9; C0PFA1; O24578	C0PFA1 [446-455]	1	1522.83	10	Not Found	High	High	High	Not Found	Not Found	Not Found	Not Found	Not Found	Not Found	Not Found	Not Found	Not Found	Not Found	Not Found	Not Found	Not Found	Not Found	Not Found	Not Found	Not Found	Not Found	Not Found	High	High	High	High	High	High
FALSE	High	Unambiguous	ADEGFSATVR	[-K].ADEGFSATVR.[N]	1xiTRAQ8plex [N-Term]	1xiTRAQ8plex [N-Term]			0.000275971	0	1.16	1	3	5	B4G0K5	P80610; C4J722; B4G0K5	B4G0K5 [202-211]	0	1356.71	10	Not Found	Not Found	Not Found	Not Found	Not Found	Not Found	Not Found	Not Found	Not Found	High	High	High	Not Found	Not Found	Not Found	Not Found	Not Found	Not Found	Not Found	Not Found	Not Found	Not Found	Not Found	High	High	High	High	High	High
FALSE	High	Unambiguous	TPVDNALR	[R].TPVDNALR.[D]	1xiTRAQ8plex [N-Term]	1xiTRAQ8plex [N-Term]			0.0141386	0.00286119	0.398	1	1	13	B8A3D0	B8A3D0	B8A3D0 [295-302]	0	1189.68	8	High	High	High	Not Found	Not Found	Not Found	Not Found	Not Found	Not Found	Not Found	Not Found	Not Found	Not Found	Not Found	Not Found	Not Found	Not Found	Not Found	Not Found	Not Found	Not Found	High	High	High	High	High	High	High	High
FALSE	High	Unambiguous	SYPDAFHR	[K].SYPDAFHR.[V]	1xiTRAQ8plex [N-Term]	1xiTRAQ8plex [N-Term]			0.00861686	0.00137235	0.491	1	1	10	P05348	P05348	P05348 [139-146]	0	1296.66	8	High	Not Found	Not Found	Not Found	Not Found	Not Found	Not Found	Not Found	Not Found	Not Found	Not Found	Not Found	Not Found	High	Not Found	Not Found	High	High	High	High	High	High	High	High	High	High	High	High	High
FALSE	High	Unambiguous	VDASPQLAR	[K].VDASPQLAR.[K]	1xiTRAQ8plex [N-Term]	1xiTRAQ8plex [N-Term]			0.00145288	0	0.846	1	1	10	C0P4P5	C0P4P5	C0P4P5 [39-47]	0	1260.72	9	High	High	High	Not Found	Not Found	Not Found	Not Found	Not Found	Not Found	Not Found	Not Found	Not Found	Not Found	Not Found	Not Found	Not Found	Not Found	Not Found	Not Found	Not Found	Not Found	Not Found	High	High	High	High	High	High	High
FALSE	High	Unambiguous	ATVIDAGANR	[K].ATVIDAGANR.[L]	1xiTRAQ8plex [N-Term]	1xiTRAQ8plex [N-Term]			0.00640263	0.00137235	0.548	1	1	1	B6TA85	B6TA85	B6TA85 [301-310]	0	1291.73	10	Not Found	Not Found	Not Found	Not Found	Not Found	Not Found	Not Found	Not Found	Not Found	Not Found	Not Found	Not Found	Not Found	Not Found	Not Found	Not Found	Not Found	Not Found	Not Found	Not Found	Not Found	Not Found	High	High	High	High	High	High	High
FALSE	High	Unambiguous	VATESSLAAR	[R].VATESSLAAR.[T]	1xiTRAQ8plex [N-Term]	1xiTRAQ8plex [N-Term]			1.08834e-05	0	1.76	1	1	8	B6TG70	B6TG70	B6TG70 [107-116]	0	1308.74	10	Not Found	Not Found	Not Found	Not Found	Not Found	Not Found	Not Found	Not Found	Not Found	Not Found	Not Found	Not Found	Not Found	Not Found	Not Found	Not Found	High	High	High	Not Found	Not Found	Not Found	Not Found	High	High	High	High	High	High
FALSE	High	Unambiguous	DLQALR	[K].DLQALR.[G]	1xiTRAQ8plex [N-Term]	1xiTRAQ8plex [N-Term]			0.0462149	0.00872401	0.185	1	7	1	A1XCI5	C0PDJ1; A1XCI6; Q06XS3; B8A0P0; Q06XS2; C0HH76; A1XCI5	A1XCI5 [228-233]	0	1019.62	6	Not Found	Not Found	Not Found	Not Found	Not Found	Not Found	Not Found	Not Found	Not Found	Not Found	Not Found	Not Found	Not Found	Not Found	Not Found	Not Found	Not Found	Not Found	Not Found	Not Found	Not Found	Not Found	High	High	High	High	High	High	High
FALSE	High	Unambiguous	NEAGGIIGTR	[K].NEAGGIIGTR.[F]	1xiTRAQ8plex [N-Term]	1xiTRAQ8plex [N-Term]			1.17373e-05	0	1.746	2	3	30	O24561; B4FJG1	O24561; B4FJG1; C0HF02	O24561 [104-113]; B4FJG1 [104-113]	0	1291.73	10	High	High	Not Found	Not Found	Not Found	Not Found	Not Found	Not Found	Not Found	Not Found	Not Found	Not Found	Not Found	Not Found	Not Found	Not Found	Not Found	Not Found	Not Found	High	High	High	High	High	High	High	High	High	High
FALSE	High	Unambiguous	ALDEGYDVR	[R].ALDEGYDVR.[C]	1xiTRAQ8plex [N-Term]	1xiTRAQ8plex [N-Term]			0.000449049	0	1.069	1	2	5	B4FB27	B4FB27; B6U420	B4FB27 [89-97]	0	1341.7	9	Not Found	Not Found	Not Found	Not Found	Not Found	Not Found	Not Found	Not Found	Not Found	High	High	High	Not Found	Not Found	Not Found	Not Found	Not Found	Not Found	Not Found	Not Found	Not Found	Not Found	Not Found	High	High	High	High	High	High
FALSE	High	Unambiguous	SEGLLTR	[K].SEGLLTR.[D]	1xiTRAQ8plex [N-Term]	1xiTRAQ8plex [N-Term]			0.0388715	0.00743931	0.214	1	4	6	B4FR40	B6TQC6; Q9AR08; B4FR40; B6SZ34	B4FR40 [194-200]	0	1079.64	7	High	High	Not Found	Not Found	Not Found	Not Found	Not Found	Not Found	Not Found	Not Found	Not Found	Not Found	Not Found	Not Found	Not Found	Not Found	Not Found	Not Found	Not Found	Not Found	Not Found	High	High	High	High	High	High	High	High
FALSE	High	Unambiguous	QIPPNEPYR	[K].QIPPNEPYR.[V]	1xiTRAQ8plex [N-Term]	1xiTRAQ8plex [N-Term]			0.00605207	0.00137235	0.559	1	6	373	Q43267	B8XPZ2; Q84KR7; P04711; E9NQE1; B7ZXA3; Q43267	Q43267 [364-372]	0	1417.77	9	High	High	High	High	High	Not Found	Not Found	Not Found	Not Found	Not Found	Not Found	Not Found	Not Found	High	High	High	High	High	High	High	High	High	High	High	High	High	High	High	High
FALSE	High	Unambiguous	ELGGTGLR	[R].ELGGTGLR.[V]	1xiTRAQ8plex [N-Term]	1xiTRAQ8plex [N-Term]			0.00640263	0.00137235	0.548	1	1	2	Q1PBI2	Q1PBI2	Q1PBI2 [5-12]	0	1106.65	8	Not Found	Not Found	Not Found	Not Found	Not Found	Not Found	Not Found	Not Found	Not Found	Not Found	Not Found	Not Found	Not Found	Not Found	Not Found	Not Found	Not Found	Not Found	Not Found	Not Found	High	Not Found	High	High	High	High	High	High	High
FALSE	High	Selected	EIGSQIR	[K].EIGSQIR.[A]	1xiTRAQ8plex [N-Term]	1xiTRAQ8plex [N-Term]			0.0225326	0.00451489	0.311	1	3	1	B4F840	B4FNF9; B6T5H6; B4F840	B4F840 [310-316]	0	1106.65	7	Not Found	Not Found	Not Found	Not Found	Not Found	Not Found	Not Found	Not Found	Not Found	Not Found	Not Found	Not Found	Not Found	Not Found	Not Found	High	Not Found	Not Found	Not Found	Not Found	Not Found	Not Found	Not Found	High	High	High	High	High	High
FALSE	High	Unambiguous	AGNFDPTAR	[K].AGNFDPTAR.[S]	1xiTRAQ8plex [N-Term]	1xiTRAQ8plex [N-Term]			0.0184655	0.00386584	0.348	1	1	3	C0P5X6	C0P5X6	C0P5X6 [446-454]	0	1252.66	9	High	Not Found	Not Found	Not Found	Not Found	Not Found	Not Found	Not Found	Not Found	Not Found	Not Found	Not Found	Not Found	Not Found	Not Found	Not Found	Not Found	Not Found	Not Found	Not Found	Not Found	Not Found	High	High	High	High	High	High	High
FALSE	High	Unambiguous	DPPAGVQIR	[R].DPPAGVQIR.[E]	1xiTRAQ8plex [N-Term]	1xiTRAQ8plex [N-Term]			0.0207788	0.00451489	0.326	1	1	1	C4J0P7	C4J0P7	C4J0P7 [199-207]	0	1256.73	9	High	Not Found	Not Found	Not Found	Not Found	Not Found	Not Found	Not Found	Not Found	Not Found	Not Found	Not Found	Not Found	Not Found	Not Found	Not Found	Not Found	Not Found	Not Found	Not Found	Not Found	Not Found	Not Found	High	High	High	High	High	High
FALSE	High	Unambiguous	TAVAPLER	[RK].TAVAPLER.[LV]	1xiTRAQ8plex [N-Term]	1xiTRAQ8plex [N-Term]			0.0619145	0.0096917	0.138	1	4	1	B4F8B5	B4F8B5; B4FQ02; C0HHG4; B4F8I5	B4F8B5 [59-66]	0	1160.69	8	Not Found	Not Found	High	Not Found	Not Found	Not Found	Not Found	Not Found	Not Found	Not Found	Not Found	Not Found	Not Found	Not Found	Not Found	Not Found	Not Found	Not Found	Not Found	Not Found	Not Found	Not Found	Not Found	High	High	High	High	High	High
FALSE	High	Unambiguous	VDYAVSR	[R].VDYAVSR.[E]	1xiTRAQ8plex [N-Term]	1xiTRAQ8plex [N-Term]			0.0145215	0.00345231	0.393	1	1	11	Q9SLP6	Q9SLP6	Q9SLP6 [270-276]	0	1113.62	7	High	Not Found	Not Found	Not Found	Not Found	Not Found	Not Found	Not Found	Not Found	Not Found	Not Found	Not Found	Not Found	Not Found	Not Found	Not Found	Not Found	Not Found	Not Found	Not Found	Not Found	High	High	High	High	High	High	High	High
FALSE	High	Unambiguous	AEGNNLIPAR	[R].AEGNNLIPAR.[E]	1xiTRAQ8plex [N-Term]	1xiTRAQ8plex [N-Term]			0.0156486	0.00358051	0.379	1	1	3	B4FWH6	B4FWH6	B4FWH6 [265-274]	0	1358.77	10	Not Found	Not Found	Not Found	Not Found	Not Found	Not Found	Not Found	Not Found	Not Found	Not Found	Not Found	Not Found	Not Found	Not Found	Not Found	Not Found	Not Found	Not Found	Not Found	Not Found	Not Found	High	High	High	High	High	High	High	High
FALSE	High	Unambiguous	FPCDGPGR	[R].FPCDGPGR.[G]	1xiTRAQ8plex [N-Term]; 1xCarbamidomethyl [C3]	1xiTRAQ8plex [N-Term]; 1xCarbamidomethyl [C3]			0.061129	0.0096917	0.14	1	1	4	P04966	P04966	P04966 [572-579]	0	1209.6	8	High	Not Found	Not Found	Not Found	Not Found	Not Found	Not Found	Not Found	Not Found	Not Found	Not Found	Not Found	Not Found	Not Found	Not Found	Not Found	Not Found	Not Found	Not Found	Not Found	Not Found	Not Found	High	High	High	High	High	High	High
FALSE	High	Unambiguous	LAGDVAGTR	[R].LAGDVAGTR.[K]	1xiTRAQ8plex [N-Term]	1xiTRAQ8plex [N-Term]			0.000598752	0	1.015	1	1	4	C0P4D6	C0P4D6	C0P4D6 [24-32]	0	1163.67	9	High	High	Not Found	Not Found	Not Found	Not Found	Not Found	Not Found	Not Found	Not Found	Not Found	Not Found	Not Found	Not Found	Not Found	Not Found	Not Found	Not Found	Not Found	Not Found	Not Found	Not Found	High	High	High	High	High	High	High
FALSE	High	Unambiguous	VRPAVPSETAAA	[K].VRPAVPSETAAA.[-]	1xiTRAQ8plex [N-Term]	1xiTRAQ8plex [N-Term]			0.0303528	0.00657778	0.257	1	3	1	Q9FYS5	Q9FER8; Q9S7Z7; Q9FYS5	Q9FYS5 [182-193]	0	1472.84	12	High	Not Found	Not Found	Not Found	Not Found	Not Found	Not Found	Not Found	Not Found	Not Found	Not Found	Not Found	Not Found	Not Found	Not Found	Not Found	Not Found	Not Found	Not Found	Not Found	Not Found	Not Found	Not Found	High	Not Found	High	High	High	High
FALSE	High	Unambiguous	GDSLAICR	[R].GDSLAICR.[V]	1xiTRAQ8plex [N-Term]; 1xCarbamidomethyl [C7]	1xiTRAQ8plex [N-Term]; 1xCarbamidomethyl [C7]			0.00196074	0.0004848	0.787	1	2	2	B6U2Y9	B4FSF0; B6U2Y9	B6U2Y9 [79-86]	0	1195.64	8	Not Found	Not Found	High	High	Not Found	Not Found	Not Found	Not Found	Not Found	Not Found	Not Found	Not Found	Not Found	Not Found	Not Found	Not Found	Not Found	Not Found	Not Found	Not Found	Not Found	Not Found	Not Found	High	High	High	High	High	High
FALSE	High	Unambiguous	QPASFTGSEVR	[K].QPASFTGSEVR.[I]	1xiTRAQ8plex [N-Term]	1xiTRAQ8plex [N-Term]			0.000284992	0	1.154	2	2	10	B4F932; B6TG70	B4F932; B6TG70	B4F932 [316-326]; B6TG70 [316-326]	0	1482.79	11	High	Not Found	Not Found	Not Found	Not Found	Not Found	Not Found	Not Found	Not Found	Not Found	Not Found	Not Found	Not Found	Not Found	Not Found	Not Found	Not Found	Not Found	Not Found	High	High	High	High	High	High	High	High	High	High
FALSE	High	Unambiguous	GQIYSVNDAR	[R].GQIYSVNDAR.[Y]	1xiTRAQ8plex [N-Term]	1xiTRAQ8plex [N-Term]			0.000805747	0	0.959	1	1	3	B6SRX9	B6SRX9	B6SRX9 [266-275]	0	1426.76	10	High	High	Not Found	Not Found	Not Found	Not Found	Not Found	Not Found	Not Found	Not Found	Not Found	Not Found	Not Found	Not Found	Not Found	Not Found	Not Found	Not Found	Not Found	Not Found	Not Found	Not Found	High	High	High	High	High	High	High
FALSE	High	Unambiguous	FYQEASR	[R].FYQEASR.[L]	1xiTRAQ8plex [N-Term]	1xiTRAQ8plex [N-Term]			0.0172263	0.00358051	0.361	1	3	3	B4FJT7	B4FJT7; B6ST52; C0PBR4	B4FJT7 [42-48]	0	1204.63	7	High	High	Not Found	Not Found	Not Found	Not Found	Not Found	Not Found	Not Found	Not Found	Not Found	Not Found	Not Found	Not Found	Not Found	Not Found	Not Found	Not Found	Not Found	Not Found	Not Found	Not Found	High	High	High	High	High	High	High
FALSE	High	Unambiguous	LNSGVDYR	[K].LNSGVDYR.[G]	1xiTRAQ8plex [N-Term]	1xiTRAQ8plex [N-Term]			0.00527954	0.00137235	0.586	1	1	2	B4FCE3	B4FCE3	B4FCE3 [35-42]	0	1227.66	8	High	High	Not Found	Not Found	Not Found	Not Found	Not Found	Not Found	Not Found	Not Found	Not Found	Not Found	Not Found	Not Found	Not Found	Not Found	Not Found	Not Found	Not Found	Not Found	Not Found	Not Found	Not Found	High	High	High	High	High	High
FALSE	High	Unambiguous	VANELGAGSAR	[R].VANELGAGSAR.[R]	1xiTRAQ8plex [N-Term]	1xiTRAQ8plex [N-Term]			0.000552817	0	1.03	1	4	2	B6SSE0	B4FT42; B6SSE0; B4FZ67; B4FAL0	B6SSE0 [364-374]	0	1348.75	11	Not Found	Not Found	Not Found	Not Found	Not Found	Not Found	Not Found	Not Found	Not Found	Not Found	Not Found	Not Found	Not Found	Not Found	Not Found	Not Found	Not Found	Not Found	Not Found	Not Found	Not Found	High	High	High	High	High	High	High	High
FALSE	High	Unambiguous	VQNAQDLTR	[R].VQNAQDLTR.[D]	1xiTRAQ8plex [N-Term]	1xiTRAQ8plex [N-Term]			0.000227497	0	1.196	1	1	1	B4FUA0	B4FUA0	B4FUA0 [351-359]	0	1348.75	9	Not Found	Not Found	Not Found	Not Found	Not Found	Not Found	Not Found	Not Found	Not Found	Not Found	Not Found	Not Found	Not Found	Not Found	Not Found	Not Found	High	Not Found	Not Found	Not Found	Not Found	Not Found	Not Found	High	High	High	High	High	High
FALSE	High	Unambiguous	GLIVDSR	[K].GLIVDSR.[K]	1xiTRAQ8plex [N-Term]	1xiTRAQ8plex [N-Term]			0.0112966	0.00166251	0.44	1	7	16	B4F8P6	Q84LP6; E9NQE2; P16243; A0A4Y2; Q9ZRH5; B4F8P6; Q8W000	B4F8P6 [421-427]	0	1063.64	7	High	High	High	High	High	High	High	High	High	High	High	High	Not Found	Not Found	Not Found	Not Found	High	Not Found	Not Found	Not Found	Not Found	Not Found	Not Found	High	High	High	High	High	High
FALSE	High	Unambiguous	GVTALDPR	[K].GVTALDPR.[AF]	1xiTRAQ8plex [N-Term]	1xiTRAQ8plex [N-Term]			0.0190681	0.00411612	0.342	3	4	20	B8A064; B4FQ59; B6SZP7	B8A064; B6TYM1; B4FQ59; B6SZP7	B8A064 [135-142]; B4FQ59 [125-132]; B6SZP7 [110-117]	0	1132.66	8	High	High	Not Found	Not Found	Not Found	Not Found	Not Found	Not Found	Not Found	Not Found	Not Found	Not Found	Not Found	Not Found	Not Found	Not Found	High	High	High	High	High	High	High	High	High	High	High	High	High
FALSE	High	Unambiguous	IDDPELLEAVR	[K].IDDPELLEAVR.[L]	1xiTRAQ8plex [N-Term]	1xiTRAQ8plex [N-Term]			0.0136194	0.00286119	0.405	1	2	3	B6T3I8	B6T3I8; C0HFW7	B6T3I8 [138-148]	0	1573.87	11	Not Found	Not Found	Not Found	Not Found	Not Found	Not Found	Not Found	Not Found	Not Found	Not Found	High	Not Found	High	Not Found	Not Found	Not Found	Not Found	Not Found	Not Found	Not Found	Not Found	Not Found	Not Found	High	High	High	High	High	High
FALSE	High	Unambiguous	FSEQYAR	[K].FSEQYAR.[R]	1xiTRAQ8plex [N-Term]	1xiTRAQ8plex [N-Term]			0.00767659	0.00137235	0.513	1	3	9	B6TNR7	Q6LBH9; B6TNR7; C0P8H0	B6TNR7 [53-59]	0	1204.63	7	Not Found	Not Found	Not Found	Not Found	Not Found	Not Found	Not Found	Not Found	Not Found	Not Found	Not Found	Not Found	Not Found	Not Found	Not Found	Not Found	Not Found	High	High	High	High	Not Found	Not Found	High	High	High	High	High	High
FALSE	High	Unambiguous	TVGVEVVR	[K].TVGVEVVR.[L]	1xiTRAQ8plex [N-Term]	1xiTRAQ8plex [N-Term]			0.0029837	0.000881586	0.702	1	2	11	B4G1S9	B6TG30; B4G1S9	B4G1S9 [47-54]	0	1162.71	8	Not Found	Not Found	Not Found	Not Found	Not Found	Not Found	Not Found	Not Found	High	Not Found	High	High	High	High	High	High	High	Not Found	Not Found	Not Found	Not Found	Not Found	Not Found	High	High	High	High	High	High
FALSE	High	Unambiguous	AEGSGTTAVSALR	[R].AEGSGTTAVSALR.[R]	1xiTRAQ8plex [N-Term]	1xiTRAQ8plex [N-Term]			1.9782e-06	0	2.076	1	1	4	B6U3G3	B6U3G3	B6U3G3 [98-110]	0	1523.83	13	Not Found	Not Found	Not Found	Not Found	Not Found	Not Found	Not Found	Not Found	Not Found	Not Found	Not Found	Not Found	Not Found	Not Found	Not Found	Not Found	Not Found	Not Found	Not Found	Not Found	High	High	High	High	High	High	High	High	High
FALSE	High	Unambiguous	GIDAQIASGGGR	[K].GIDAQIASGGGR.[M]	1xiTRAQ8plex [N-Term]	1xiTRAQ8plex [N-Term]			3.74311e-05	0	1.531	1	1	12	C0HHU2	C0HHU2	C0HHU2 [192-203]	0	1405.77	12	High	Not Found	Not Found	Not Found	Not Found	Not Found	Not Found	Not Found	Not Found	Not Found	Not Found	Not Found	Not Found	Not Found	Not Found	Not Found	High	Not Found	High	High	High	High	High	High	High	High	High	High	High
FALSE	High	Unambiguous	VVIADSGELPM	[K].VVIADSGELPM.[-]	1xiTRAQ8plex [N-Term]	1xiTRAQ8plex [N-Term]			0.00122527	0	0.879	1	2	1	B6TIP7	B6TIP7; B4FYT3	B6TIP7 [205-215]	0	1434.78	11	Not Found	Not Found	Not Found	Not Found	Not Found	Not Found	Not Found	Not Found	Not Found	Not Found	Not Found	Not Found	High	Not Found	Not Found	Not Found	Not Found	Not Found	Not Found	Not Found	Not Found	Not Found	Not Found	High	Not Found	High	High	High	High
FALSE	High	Unambiguous	VVIADSGELPM	[K].VVIADSGELPM.[-]	1xiTRAQ8plex [N-Term]; 1xOxidation [M11]	1xiTRAQ8plex [N-Term]; 1xOxidation [M11]			0.00212417	0.0004848	0.771	1	2	1	B6TIP7	B6TIP7; B4FYT3	B6TIP7 [205-215]	0	1450.78	11	Not Found	Not Found	Not Found	Not Found	Not Found	Not Found	Not Found	Not Found	Not Found	Not Found	High	Not Found	Not Found	Not Found	Not Found	Not Found	Not Found	Not Found	Not Found	Not Found	Not Found	Not Found	Not Found	High	High	High	High	High	High
FALSE	High	Unambiguous	FALDASAAVR	[R].FALDASAAVR.[A]	1xiTRAQ8plex [N-Term]	1xiTRAQ8plex [N-Term]			0.000425705	0	1.079	1	2	12	B4FFA5	B4FFA5; B6SWL1	B4FFA5 [39-48]	0	1324.75	10	High	High	High	Not Found	Not Found	Not Found	Not Found	Not Found	Not Found	Not Found	Not Found	Not Found	Not Found	Not Found	Not Found	Not Found	Not Found	Not Found	Not Found	Not Found	Not Found	Not Found	High	High	High	High	High	High	High
FALSE	High	Unambiguous	SLVDHLQER	[R].SLVDHLQER.[L]	1xiTRAQ8plex [N-Term]	1xiTRAQ8plex [N-Term]			4.21464e-05	0	1.509	1	1	27	B6UIC1	B6UIC1	B6UIC1 [72-80]	0	1400.78	9	High	High	Not Found	Not Found	Not Found	Not Found	Not Found	Not Found	Not Found	Not Found	Not Found	Not Found	Not Found	Not Found	Not Found	Not Found	Not Found	Not Found	High	High	High	High	High	High	High	High	High	High	High
FALSE	High	Unambiguous	IQLETAR	[R].IQLETAR.[L]	1xiTRAQ8plex [N-Term]	1xiTRAQ8plex [N-Term]			0.0175045	0.00358051	0.358	1	5	1	B6UBJ7	C0P9K3; B4FIU1; B4FSN2; B6UBJ7; B6TRE2	B6UBJ7 [186-192]	0	1134.68	7	High	Not Found	Not Found	Not Found	Not Found	Not Found	Not Found	Not Found	Not Found	Not Found	Not Found	Not Found	Not Found	Not Found	Not Found	Not Found	Not Found	Not Found	Not Found	Not Found	Not Found	Not Found	Not Found	High	High	High	High	High	High
FALSE	High	Unambiguous	SVAAELGR	[K].SVAAELGR.[H]	1xiTRAQ8plex [N-Term]	1xiTRAQ8plex [N-Term]			0.00221044	0.0004848	0.763	1	2	6	B6T3V9	B6TKU7; B6T3V9	B6T3V9 [144-151]	0	1106.65	8	High	Not Found	Not Found	Not Found	Not Found	Not Found	Not Found	Not Found	Not Found	Not Found	Not Found	Not Found	Not Found	Not Found	Not Found	Not Found	Not Found	Not Found	Not Found	Not Found	High	High	High	High	High	High	High	High	High
FALSE	High	Unambiguous	YMDEVVR	[R].YMDEVVR.[R]	1xiTRAQ8plex [N-Term]	1xiTRAQ8plex [N-Term]			0.0215781	0.00451489	0.319	1	4	1	B6T4J1	B6T4J1; C0PCE7; B6UCF0; C0PA94	B6T4J1 [210-216]	0	1215.63	7	Not Found	Not Found	Not Found	Not Found	Not Found	Not Found	Not Found	Not Found	Not Found	Not Found	Not Found	High	Not Found	Not Found	Not Found	Not Found	Not Found	Not Found	Not Found	Not Found	Not Found	Not Found	Not Found	High	High	High	High	High	High
FALSE	High	Unambiguous	LIGDAAK	[R].LIGDAAK.[N]	2xiTRAQ8plex [N-Term; K7]	2xiTRAQ8plex [N-Term; K7]			0.00839282	0.00137235	0.496	3	3	9	C4J410; B7ZZ42; P11143	C4J410; B7ZZ42; P11143	C4J410 [52-58]; B7ZZ42 [53-59]; P11143 [52-58]	0	1295.81	7	Not Found	Not Found	Not Found	High	High	High	High	Not Found	Not Found	Not Found	Not Found	Not Found	Not Found	Not Found	Not Found	Not Found	Not Found	Not Found	Not Found	Not Found	Not Found	Not Found	Not Found	High	High	High	High	High	High
FALSE	High	Unambiguous	DTLGFNR	[K].DTLGFNR.[Y]	1xiTRAQ8plex [N-Term]	1xiTRAQ8plex [N-Term]			0.0338154	0.0067366	0.238	1	1	3	B4F9T3	B4F9T3	B4F9T3 [293-299]	0	1126.62	7	Not Found	Not Found	Not Found	High	High	Not Found	Not Found	Not Found	High	Not Found	Not Found	Not Found	Not Found	Not Found	Not Found	Not Found	Not Found	Not Found	Not Found	Not Found	Not Found	Not Found	Not Found	High	High	High	High	High	High
FALSE	High	Unambiguous	VSGTTERPR	[K].VSGTTERPR.[L]	1xiTRAQ8plex [N-Term]	1xiTRAQ8plex [N-Term]			0.00403987	0.00119431	0.64	1	3	3	B4FUN6	B6TYR5; B6T0D9; B4FUN6	B4FUN6 [63-71]	0	1306.74	9	Not Found	Not Found	Not Found	Not Found	Not Found	Not Found	Not Found	Not Found	Not Found	Not Found	Not Found	Not Found	Not Found	Not Found	Not Found	Not Found	Not Found	Not Found	Not Found	High	High	High	Not Found	High	High	High	High	High	High
FALSE	High	Unambiguous	VVEVSTSK	[K].VVEVSTSK.[T]	2xiTRAQ8plex [N-Term; K8]	2xiTRAQ8plex [N-Term; K8]			0.000748253	0	0.973	1	3	13	B6SIL7	B4FDE1; B6SIL7; C0HJ97	B6SIL7 [43-50]	0	1456.88	8	High	High	High	Not Found	Not Found	Not Found	Not Found	Not Found	Not Found	Not Found	Not Found	Not Found	Not Found	Not Found	Not Found	Not Found	Not Found	Not Found	Not Found	Not Found	Not Found	Not Found	High	High	High	High	High	High	High
FALSE	High	Unambiguous	GLIAEK	[R].GLIAEK.[N]	2xiTRAQ8plex [N-Term; K6]	2xiTRAQ8plex [N-Term; K6]			0.0195861	0.00411612	0.337	1	4	1	B4G031	B6TVL8; C3VQ48; Q41772; B4G031	B4G031 [25-30]	0	1238.79	6	Not Found	Not Found	Not Found	Not Found	Not Found	Not Found	Not Found	Not Found	Not Found	Not Found	Not Found	Not Found	Not Found	Not Found	Not Found	Not Found	Not Found	Not Found	Not Found	Not Found	Not Found	High	Not Found	High	High	High	High	High	High
FALSE	High	Unambiguous	AALQAGVEK	[R].AALQAGVEK.[L]	2xiTRAQ8plex [N-Term; K9]	2xiTRAQ8plex [N-Term; K9]			5.66981e-05	0	1.454	1	1	26	B6SXW8	B6SXW8	B6SXW8 [60-68]	0	1494.91	9	High	Not Found	Not Found	Not Found	Not Found	Not Found	Not Found	Not Found	Not Found	Not Found	Not Found	Not Found	Not Found	Not Found	Not Found	Not Found	High	Not Found	Not Found	High	High	High	High	High	High	High	High	High	High
FALSE	High	Unambiguous	ISGDSLK	[K].ISGDSLK.[DN]	2xiTRAQ8plex [N-Term; K7]	2xiTRAQ8plex [N-Term; K7]			0.0118526	0.00197055	0.431	2	5	14	B6T3P9; B8A0W7	P26301; B6T3P9; C0HGV5; B8A0W7; P42895	B6T3P9 [280-286]; B8A0W7 [280-286]	0	1327.8	7	Not Found	Not Found	Not Found	Not Found	Not Found	Not Found	Not Found	Not Found	Not Found	Not Found	Not Found	Not Found	Not Found	Not Found	Not Found	High	High	High	High	Not Found	Not Found	Not Found	High	High	High	High	High	High	High
FALSE	High	Unambiguous	GPNGLDLSR	[R].GPNGLDLSR.[L]	1xiTRAQ8plex [N-Term]	1xiTRAQ8plex [N-Term]			0.00111576	0	0.897	1	1	5	P48187	P48187	P48187 [371-379]	0	1232.69	9	High	Not Found	High	High	High	Not Found	Not Found	Not Found	Not Found	Not Found	Not Found	Not Found	Not Found	Not Found	Not Found	Not Found	Not Found	Not Found	Not Found	Not Found	Not Found	Not Found	Not Found	High	High	High	High	High	High
FALSE	High	Unambiguous	EGPNLLK	[R].EGPNLLK.[L]	2xiTRAQ8plex [N-Term; K7]	2xiTRAQ8plex [N-Term; K7]			0.021695	0.00451489	0.318	2	5	4	B4FAW3; B6SKI1	Q9M713; B6TXC1; B4FAW3; B4FX51; B6SKI1	B4FAW3 [114-120]; B6SKI1 [119-125]	0	1378.85	7	Not Found	Not Found	Not Found	Not Found	Not Found	Not Found	High	High	Not Found	Not Found	Not Found	Not Found	Not Found	Not Found	Not Found	Not Found	Not Found	Not Found	Not Found	Not Found	Not Found	Not Found	Not Found	High	High	High	High	High	High
FALSE	High	Unambiguous	SLGLSDK	[RK].SLGLSDK.[I]	2xiTRAQ8plex [N-Term; K7]	2xiTRAQ8plex [N-Term; K7]			0.0424829	0.00743931	0.199	1	6	2	B4FWY4	C0PBS1; B4FM12; B6TY14; C0HHC3; B4FWY4; B6TLP8	B4FWY4 [134-140]	0	1327.8	7	High	Not Found	Not Found	Not Found	Not Found	Not Found	Not Found	Not Found	Not Found	Not Found	Not Found	Not Found	Not Found	Not Found	Not Found	Not Found	Not Found	Not Found	Not Found	Not Found	Not Found	Not Found	Not Found	High	High	High	High	High	High
FALSE	High	Unambiguous	STINLDK	[R].STINLDK.[S]	2xiTRAQ8plex [N-Term; K7]	2xiTRAQ8plex [N-Term; K7]			0.01071	0.00166251	0.45	1	2	9	B6T2V3	B6T2V3; C0P7G8	B6T2V3 [83-89]	0	1398.84	7	High	High	Not Found	Not Found	Not Found	Not Found	Not Found	Not Found	Not Found	Not Found	Not Found	Not Found	Not Found	Not Found	Not Found	Not Found	Not Found	Not Found	Not Found	Not Found	Not Found	High	High	High	High	High	High	High	High
FALSE	High	Unambiguous	EILTNK	[K].EILTNK.[R]	2xiTRAQ8plex [N-Term; K6]	2xiTRAQ8plex [N-Term; K6]			0.040271	0.00743931	0.208	1	1	4	B4FP39	B4FP39	B4FP39 [199-204]	0	1325.82	6	High	Not Found	Not Found	Not Found	Not Found	Not Found	Not Found	Not Found	Not Found	Not Found	Not Found	Not Found	Not Found	Not Found	Not Found	Not Found	Not Found	Not Found	Not Found	Not Found	Not Found	Not Found	High	High	High	High	High	High	High
FALSE	High	Unambiguous	IAEAVNAR	[R].IAEAVNAR.[L]	1xiTRAQ8plex [N-Term]	1xiTRAQ8plex [N-Term]			0.00210308	0.0004848	0.773	1	1	10	B6TG70	B6TG70	B6TG70 [56-63]	0	1147.67	8	Not Found	Not Found	Not Found	Not Found	Not Found	Not Found	Not Found	Not Found	Not Found	Not Found	Not Found	Not Found	Not Found	High	High	High	High	High	High	High	High	High	High	High	High	High	High	High	High
FALSE	High	Unambiguous	NVNPIDVK	[K].NVNPIDVK.[F]	2xiTRAQ8plex [N-Term; K8]	2xiTRAQ8plex [N-Term; K8]			0.00063819	0	1.003	2	5	25	B4FAW3; B6SKI1	Q9M713; B6TXC1; B4FAW3; B4FX51; B6SKI1	B4FAW3 [184-191]; B6SKI1 [189-196]	0	1506.91	8	High	Not Found	Not Found	High	Not Found	Not Found	Not Found	High	High	High	High	High	High	High	High	Not Found	Not Found	Not Found	Not Found	Not Found	Not Found	Not Found	Not Found	High	High	High	High	High	High
FALSE	High	Unambiguous	GVMIGDGK	[R].GVMIGDGK.[S]	2xiTRAQ8plex [N-Term; K8]	2xiTRAQ8plex [N-Term; K8]			0.0220497	0.00451489	0.315	1	5	2	B6SUD1	Q41767; P04707; Q41766; B4FWA9; B6SUD1	B6SUD1 [123-130]	0	1384.81	8	Not Found	Not Found	Not Found	Not Found	Not Found	Not Found	Not Found	Not Found	Not Found	Not Found	Not Found	Not Found	Not Found	Not Found	Not Found	Not Found	Not Found	Not Found	Not Found	Not Found	Not Found	Not Found	High	High	High	High	High	High	High
FALSE	High	Unambiguous	ISTDASIK	[KR].ISTDASIK.[EK]	2xiTRAQ8plex [N-Term; K8]	2xiTRAQ8plex [N-Term; K8]			0.00308746	0.000881586	0.695	1	9	10	Q4W437	Q41758; C0PDM0; B8A390; B6UEE8; B4FFM2; C0PJ15; B4FP32; Q5K3Q7; Q4W437	Q4W437 [633-640]	0	1442.87	8	High	Not Found	High	High	High	Not Found	Not Found	Not Found	Not Found	Not Found	Not Found	Not Found	Not Found	Not Found	Not Found	Not Found	Not Found	Not Found	Not Found	Not Found	Not Found	Not Found	Not Found	High	High	High	High	High	High
FALSE	High	Unambiguous	SALEAVK	[K].SALEAVK.[T]	2xiTRAQ8plex [N-Term; K7]	2xiTRAQ8plex [N-Term; K7]			0.00475428	0.00119431	0.607	2	4	14	B6TGG2; C0HHU2	B8A306; B6TGG2; C0HHU2; P30792	B6TGG2 [239-245]; C0HHU2 [236-242]	0	1325.82	7	Not Found	Not Found	Not Found	Not Found	Not Found	Not Found	Not Found	Not Found	Not Found	Not Found	Not Found	Not Found	Not Found	Not Found	Not Found	Not Found	Not Found	High	High	High	Not Found	Not Found	Not Found	High	High	High	High	High	High
FALSE	High	Unambiguous	TLESGLK	[R].TLESGLK.[L]	2xiTRAQ8plex [N-Term; K7]	2xiTRAQ8plex [N-Term; K7]			0.00834876	0.00137235	0.497	1	2	4	B4FWV7	B6TAL8; B4FWV7	B4FWV7 [86-92]	0	1355.84	7	Not Found	Not Found	Not Found	Not Found	Not Found	Not Found	Not Found	Not Found	Not Found	Not Found	Not Found	Not Found	Not Found	Not Found	Not Found	Not Found	Not Found	Not Found	Not Found	Not Found	Not Found	High	High	High	High	High	High	High	High
FALSE	High	Unambiguous	TEVVIQNK	[K].TEVVIQNK.[Q]	2xiTRAQ8plex [N-Term; K8]	2xiTRAQ8plex [N-Term; K8]			0.00751784	0.00137235	0.517	1	2	4	B6SR37	B6SQ99; B6SR37	B6SR37 [84-91]	0	1538.94	8	High	Not Found	Not Found	Not Found	Not Found	Not Found	Not Found	Not Found	Not Found	Not Found	Not Found	Not Found	Not Found	Not Found	Not Found	Not Found	Not Found	Not Found	Not Found	Not Found	Not Found	Not Found	High	High	High	High	High	High	High
FALSE	High	Unambiguous	TFEVAQK	[R].TFEVAQK.[V]	2xiTRAQ8plex [N-Term; K7]	2xiTRAQ8plex [N-Term; K7]			0.00450215	0.00119431	0.618	2	5	33	B4FR47; B4FTI5	B4FR47; B4FTI5; C0PD30; B6TI65; B6T7D4	B4FR47 [235-241]; B4FTI5 [229-235]	0	1430.85	7	High	High	High	High	High	Not Found	Not Found	Not Found	Not Found	Not Found	Not Found	High	Not Found	Not Found	Not Found	Not Found	Not Found	Not Found	Not Found	Not Found	High	Not Found	High	High	High	High	High	High	High
FALSE	High	Unambiguous	TLSGPVTDPSK	[R].TLSGPVTDPSK.[L]	2xiTRAQ8plex [N-Term; K11]	2xiTRAQ8plex [N-Term; K11]			0.000586147	0	1.019	1	3	5	B4G1P1	P38561; B4G1P1; B9TSW1	B4G1P1 [39-49]	0	1709.99	11	High	Not Found	High	High	Not Found	Not Found	Not Found	Not Found	Not Found	Not Found	Not Found	Not Found	Not Found	Not Found	Not Found	Not Found	Not Found	Not Found	Not Found	Not Found	Not Found	Not Found	High	High	High	High	High	High	High
FALSE	High	Unambiguous	LQLQDGK	[R].LQLQDGK.[V]	2xiTRAQ8plex [N-Term; K7]	2xiTRAQ8plex [N-Term; K7]			0.0494206	0.00898449	0.174	1	2	1	B6SR37	B6SQ99; B6SR37	B6SR37 [109-115]	0	1409.86	7	High	Not Found	Not Found	Not Found	Not Found	Not Found	Not Found	Not Found	Not Found	Not Found	Not Found	Not Found	Not Found	Not Found	Not Found	Not Found	Not Found	Not Found	Not Found	Not Found	Not Found	Not Found	Not Found	High	High	High	High	High	High
FALSE	High	Unambiguous	VVSYEAGK	[R].VVSYEAGK.[A]	2xiTRAQ8plex [N-Term; K8]	2xiTRAQ8plex [N-Term; K8]			0.00459212	0.00119431	0.614	1	1	5	B4FAE1	B4FAE1	B4FAE1 [130-137]	0	1460.86	8	Not Found	Not Found	Not Found	Not Found	Not Found	Not Found	Not Found	Not Found	Not Found	Not Found	Not Found	Not Found	Not Found	Not Found	Not Found	Not Found	High	High	Not Found	Not Found	Not Found	Not Found	Not Found	High	High	High	High	High	High
FALSE	High	Unambiguous	LATASSDNTIK	[R].LATASSDNTIK.[I]	2xiTRAQ8plex [N-Term; K11]	2xiTRAQ8plex [N-Term; K11]			0.0226551	0.00451489	0.31	1	2	1	B6T9J3	B6T9J3; B6UBG2	B6T9J3 [26-36]	0	1729	11	High	Not Found	Not Found	Not Found	Not Found	Not Found	Not Found	Not Found	Not Found	Not Found	Not Found	Not Found	Not Found	Not Found	Not Found	Not Found	Not Found	Not Found	Not Found	Not Found	Not Found	Not Found	Not Found	High	Not Found	High	High	High	High
FALSE	High	Unambiguous	ASSVVEAAELER	[R].ASSVVEAAELER.[A]	1xiTRAQ8plex [N-Term]	1xiTRAQ8plex [N-Term]			1.90733e-05	0	1.656	1	1	2	B6SSB3	B6SSB3	B6SSB3 [415-426]	0	1564.85	12	Not Found	Not Found	Not Found	Not Found	Not Found	Not Found	Not Found	Not Found	Not Found	Not Found	High	High	Not Found	Not Found	Not Found	Not Found	Not Found	Not Found	Not Found	Not Found	Not Found	Not Found	Not Found	High	High	High	High	High	High
FALSE	High	Unambiguous	VVSEAVAK	[K].VVSEAVAK.[S]	2xiTRAQ8plex [N-Term; K8]	2xiTRAQ8plex [N-Term; K8]			0.000592417	0	1.017	2	6	15	B4FUC4; B4FAQ9	C0HHX2; B4FUC4; B6TNI6; B6UG58; E9NMH5; B4FAQ9	B4FUC4 [101-108]; B4FAQ9 [101-108]	0	1410.88	8	High	High	Not Found	Not Found	Not Found	Not Found	Not Found	Not Found	Not Found	Not Found	Not Found	Not Found	Not Found	Not Found	Not Found	Not Found	Not Found	Not Found	Not Found	Not Found	Not Found	Not Found	High	High	High	High	High	High	High
FALSE	High	Unambiguous	EALIGK	[R].EALIGK.[I]	2xiTRAQ8plex [N-Term; K6]	2xiTRAQ8plex [N-Term; K6]			0.061129	0.0096917	0.14	1	2	7	B4FS61	B6TLG2; B4FS61	B4FS61 [132-137]	0	1238.79	6	Not Found	Not Found	Not Found	Not Found	Not Found	Not Found	Not Found	Not Found	Not Found	Not Found	Not Found	Not Found	Not Found	High	High	High	Not Found	Not Found	Not Found	Not Found	Not Found	Not Found	Not Found	High	High	High	High	High	High
FALSE	High	Unambiguous	SGGLGDLK	[K].SGGLGDLK.[Y]	2xiTRAQ8plex [N-Term; K8]	2xiTRAQ8plex [N-Term; K8]			0.00160129	0	0.827	1	4	31	B4FM07	C4J9M7; B6TDA9; B4FM07; B6T9B3	B4FM07 [155-162]	0	1354.82	8	High	Not Found	Not Found	Not Found	Not Found	Not Found	Not Found	Not Found	Not Found	Not Found	Not Found	Not Found	Not Found	Not Found	Not Found	High	High	Not Found	Not Found	High	High	High	High	High	High	High	High	High	High
FALSE	High	Unambiguous	VVLQEGTGK	[R].VVLQEGTGK.[V]	2xiTRAQ8plex [N-Term; K9]	2xiTRAQ8plex [N-Term; K9]			0.00342074	0.00119431	0.674	1	4	6	B4FR40	B6TQC6; Q9AR08; B4FR40; B6SZ34	B4FR40 [112-120]	0	1538.94	9	Not Found	Not Found	High	High	Not Found	Not Found	Not Found	Not Found	Not Found	Not Found	Not Found	Not Found	Not Found	Not Found	Not Found	Not Found	Not Found	Not Found	Not Found	Not Found	Not Found	Not Found	Not Found	High	High	High	High	High	High
FALSE	High	Unambiguous	TYVSGDSITK	[K].TYVSGDSITK.[D]	2xiTRAQ8plex [N-Term; K10]	2xiTRAQ8plex [N-Term; K10]			5.66981e-05	0	1.454	1	3	11	B6SLK4	B6TLX3; B6SLK4; B6T1G9	B6SLK4 [24-33]	0	1678.95	10	High	High	High	High	Not Found	Not Found	Not Found	Not Found	Not Found	Not Found	Not Found	Not Found	Not Found	Not Found	Not Found	Not Found	Not Found	Not Found	Not Found	Not Found	Not Found	Not Found	High	High	High	High	High	High	High
FALSE	High	Unambiguous	SLVAEAK	[K].SLVAEAK.[E]	2xiTRAQ8plex [N-Term; K7]	2xiTRAQ8plex [N-Term; K7]			0.0162442	0.00358051	0.372	1	1	1	B4F8B4	B4F8B4	B4F8B4 [321-327]	0	1325.82	7	Not Found	Not Found	Not Found	Not Found	Not Found	Not Found	Not Found	Not Found	Not Found	Not Found	Not Found	Not Found	Not Found	High	Not Found	Not Found	Not Found	Not Found	Not Found	Not Found	Not Found	Not Found	Not Found	High	High	High	High	High	High
FALSE	High	Unambiguous	SGAVFDATK	[K].SGAVFDATK.[L]	2xiTRAQ8plex [N-Term; K9]	2xiTRAQ8plex [N-Term; K9]			0.0066375	0.00137235	0.541	1	2	1	C0HG18	C0P5Q6; C0HG18	C0HG18 [354-362]	0	1503.86	9	High	Not Found	Not Found	Not Found	Not Found	Not Found	Not Found	Not Found	Not Found	Not Found	Not Found	Not Found	Not Found	Not Found	Not Found	Not Found	Not Found	Not Found	Not Found	Not Found	Not Found	Not Found	Not Found	High	High	High	High	High	High
FALSE	High	Unambiguous	VLAEAGK	[K].VLAEAGK.[A]	2xiTRAQ8plex [N-Term; K7]	2xiTRAQ8plex [N-Term; K7]			0.00426435	0.00119431	0.629	2	4	9	B4FH57; B4FVB2	Q9FUZ6; B4FSJ2; B4FH57; B4FVB2	B4FH57 [87-93]; B4FVB2 [89-95]	0	1295.81	7	High	Not Found	Not Found	Not Found	Not Found	Not Found	Not Found	Not Found	Not Found	Not Found	Not Found	Not Found	Not Found	Not Found	Not Found	Not Found	Not Found	Not Found	Not Found	Not Found	Not Found	Not Found	High	High	High	High	High	High	High
FALSE	High	Unambiguous	TVAEFQK	[K].TVAEFQK.[R]	2xiTRAQ8plex [N-Term; K7]	2xiTRAQ8plex [N-Term; K7]			0.00709939	0.00137235	0.528	1	1	10	B6SZH7	B6SZH7	B6SZH7 [207-213]	0	1430.85	7	High	Not Found	Not Found	Not Found	Not Found	Not Found	Not Found	Not Found	Not Found	Not Found	Not Found	Not Found	Not Found	Not Found	Not Found	Not Found	Not Found	Not Found	Not Found	Not Found	High	High	High	High	High	High	High	High	High
FALSE	High	Unambiguous	IYSVNEGNAK	[K].IYSVNEGNAK.[N]	2xiTRAQ8plex [N-Term; K10]	2xiTRAQ8plex [N-Term; K10]			3.76335e-05	0	1.53	2	6	13	B4FUG5; B6TX09	B4FUG5; B4FX21; B6TX09; B4FUZ3; C0P978; B4FZ38	B4FUG5 [211-220]; B6TX09 [212-221]	0	1702.96	10	High	Not Found	Not Found	Not Found	Not Found	Not Found	Not Found	Not Found	Not Found	Not Found	Not Found	Not Found	Not Found	Not Found	Not Found	Not Found	Not Found	Not Found	Not Found	Not Found	High	High	High	High	High	High	High	High	High
FALSE	High	Unambiguous	HQEALTFEVTR	[K].HQEALTFEVTR.[V]	1xiTRAQ8plex [N-Term]	1xiTRAQ8plex [N-Term]			0.000110633	0	1.33	1	3	4	B6SUB6	B6SUB6; B6TEJ5; B7ZZ56	B6SUB6 [90-100]	0	1634.88	11	High	High	Not Found	Not Found	Not Found	Not Found	Not Found	Not Found	Not Found	Not Found	Not Found	Not Found	Not Found	Not Found	Not Found	Not Found	Not Found	Not Found	Not Found	Not Found	Not Found	Not Found	Not Found	High	High	High	High	High	High
FALSE	High	Unambiguous	FENYGK	[R].FENYGK.[F]	2xiTRAQ8plex [N-Term; K6]	2xiTRAQ8plex [N-Term; K6]			0.0123042	0.00227697	0.424	1	1	3	B6SRI3	B6SRI3	B6SRI3 [119-124]	0	1365.76	6	Not Found	Not Found	Not Found	Not Found	Not Found	Not Found	Not Found	Not Found	Not Found	Not Found	Not Found	Not Found	Not Found	Not Found	Not Found	Not Found	Not Found	Not Found	Not Found	High	High	Not Found	High	High	High	High	High	High	High
FALSE	High	Unambiguous	GVGELVK	[R].GVGELVK.[FL]	2xiTRAQ8plex [N-Term; K7]	2xiTRAQ8plex [N-Term; K7]			0.0142144	0.00286119	0.397	1	20	27	B7ZYP6	C5IHD4; C5IHE1; C5IHF1; C5IHD3; C5IHD9; C5IHC9; C5IHC6; C5IHE0; E9NQE5; C5IHC7; B8YDC0; C5IHD1; C5IHE4; D3K3U9; P11155; C5IHD0; C5IHD6; C5IHD5; B7ZYP6; C5IHC4	B7ZYP6 [907-913]	0	1309.83	7	High	High	High	High	Not Found	Not Found	Not Found	Not Found	Not Found	Not Found	Not Found	Not Found	Not Found	Not Found	Not Found	Not Found	Not Found	Not Found	Not Found	Not Found	Not Found	Not Found	High	High	High	High	High	High	High
FALSE	High	Unambiguous	TNETLLGK	[R].TNETLLGK.[A]	2xiTRAQ8plex [N-Term; K8]	2xiTRAQ8plex [N-Term; K8]			0.0409929	0.00743931	0.205	1	3	1	B4F840	B4FNF9; B6T5H6; B4F840	B4F840 [69-76]	0	1483.89	8	High	Not Found	Not Found	Not Found	Not Found	Not Found	Not Found	Not Found	Not Found	Not Found	Not Found	Not Found	Not Found	Not Found	Not Found	Not Found	Not Found	Not Found	Not Found	Not Found	Not Found	Not Found	Not Found	High	Not Found	High	High	High	High
FALSE	High	Unambiguous	DSAVVLSTTK	[K].DSAVVLSTTK.[T]	2xiTRAQ8plex [N-Term; K10]	2xiTRAQ8plex [N-Term; K10]			0.00129043	0	0.869	1	4	7	B4FYR2	B4FYR2; C4J0F8; B4FM15; B6SQA2	B4FYR2 [65-74]	0	1628.97	10	High	Not Found	Not Found	High	Not Found	Not Found	Not Found	Not Found	Not Found	Not Found	Not Found	Not Found	Not Found	Not Found	Not Found	Not Found	Not Found	Not Found	High	High	High	Not Found	Not Found	High	High	High	High	High	High
FALSE	High	Unambiguous	SGYFDATK	[R].SGYFDATK.[E]	2xiTRAQ8plex [N-Term; K8]	2xiTRAQ8plex [N-Term; K8]			0.0145993	0.00345231	0.392	1	3	5	B6TGG2	B8A306; B6TGG2; P30792	B6TGG2 [374-381]	0	1496.82	8	High	High	High	Not Found	Not Found	Not Found	Not Found	Not Found	Not Found	Not Found	Not Found	Not Found	Not Found	Not Found	Not Found	Not Found	Not Found	Not Found	Not Found	Not Found	Not Found	Not Found	Not Found	High	High	High	High	High	High
FALSE	High	Unambiguous	AGDTITFK	[K].AGDTITFK.[N]	2xiTRAQ8plex [N-Term; K8]	2xiTRAQ8plex [N-Term; K8]			0.000943699	0	0.929	2	4	22	B6SSB9; B4FCL1	C0PAK8; B6SSB9; B4G095; B4FCL1	B6SSB9 [81-88]; B4FCL1 [81-88]	0	1460.86	8	High	Not Found	Not Found	Not Found	Not Found	Not Found	Not Found	Not Found	Not Found	Not Found	Not Found	Not Found	High	Not Found	High	High	High	High	High	High	High	High	Not Found	High	High	High	High	High	High
FALSE	High	Unambiguous	NIAQADASLK	[R].NIAQADASLK.[A]	2xiTRAQ8plex [N-Term; K10]	2xiTRAQ8plex [N-Term; K10]			7.2616e-06	0	1.835	1	3	9	C0PLN9	C0PLN9; C0PKE2; C4J316	C0PLN9 [184-193]	0	1638.96	10	High	Not Found	Not Found	Not Found	Not Found	Not Found	Not Found	Not Found	Not Found	Not Found	Not Found	Not Found	Not Found	Not Found	Not Found	Not Found	Not Found	Not Found	Not Found	Not Found	Not Found	High	High	High	High	High	High	High	High
FALSE	High	Unambiguous	ELVGQYK	[K].ELVGQYK.[E]	2xiTRAQ8plex [N-Term; K7]	2xiTRAQ8plex [N-Term; K7]			0.00313301	0.000881586	0.692	1	20	30	B7ZYP6	C5IHD4; C5IHE1; C5IHF1; C5IHD3; C5IHD9; C5IHC9; C5IHC6; C5IHE0; E9NQE5; C5IHC7; B8YDC0; C5IHD1; D3K3U9; P11155; C5IHD0; C5IHD6; C5IHD5; C5IHC5; B7ZYP6; C5IHC4	B7ZYP6 [277-283]	0	1444.86	7	Not Found	Not Found	Not Found	Not Found	Not Found	Not Found	Not Found	Not Found	Not Found	Not Found	Not Found	High	High	High	High	High	High	High	High	High	High	High	High	High	High	High	High	High	High
FALSE	High	Unambiguous	ALVDAPDMVR	[R].ALVDAPDMVR.[C]	1xiTRAQ8plex [N-Term]	1xiTRAQ8plex [N-Term]			0.000430276	0	1.077	2	6	4	B6TM00; B6T6B8	B6TM00; B4FUA9; B6TMP6; B6T6B8; B4FC17; B4FCU1	B6TM00 [52-61]; B6T6B8 [45-54]	0	1390.77	10	High	High	High	Not Found	Not Found	Not Found	Not Found	Not Found	Not Found	Not Found	Not Found	Not Found	Not Found	Not Found	Not Found	Not Found	Not Found	Not Found	Not Found	Not Found	Not Found	Not Found	Not Found	High	High	High	High	High	High
FALSE	High	Unambiguous	ALVDAPDMVR	[R].ALVDAPDMVR.[C]	1xiTRAQ8plex [N-Term]; 1xOxidation [M8]	1xiTRAQ8plex [N-Term]; 1xOxidation [M8]			0.00291168	0.000881586	0.707	2	6	8	B6TM00; B6T6B8	B6TM00; B4FUA9; B6TMP6; B6T6B8; B4FC17; B4FCU1	B6TM00 [52-61]; B6T6B8 [45-54]	0	1406.76	10	High	High	High	High	Not Found	Not Found	Not Found	Not Found	Not Found	Not Found	Not Found	High	Not Found	Not Found	Not Found	Not Found	Not Found	Not Found	Not Found	Not Found	Not Found	Not Found	Not Found	High	High	High	High	High	High
FALSE	High	Unambiguous	RLDSIGLENTEANR	[K].RLDSIGLENTEANR.[Q]	1xiTRAQ8plex [N-Term]	1xiTRAQ8plex [N-Term]			0.00139431	0	0.854	1	2	2	B4FR47	B4FR47; B6T7D4	B4FR47 [78-91]	1	1892.01	14	High	Not Found	Not Found	Not Found	Not Found	Not Found	Not Found	Not Found	Not Found	Not Found	Not Found	Not Found	Not Found	Not Found	Not Found	Not Found	Not Found	Not Found	Not Found	Not Found	Not Found	Not Found	High	High	High	High	High	High	High
FALSE	High	Unambiguous	TILVEQK	[K].TILVEQK.[I]	2xiTRAQ8plex [N-Term; K7]	2xiTRAQ8plex [N-Term; K7]			0.00430656	0.00119431	0.627	1	1	10	B6TBW2	B6TBW2	B6TBW2 [188-194]	0	1438.91	7	Not Found	Not Found	Not Found	Not Found	Not Found	Not Found	Not Found	Not Found	Not Found	Not Found	Not Found	Not Found	Not Found	High	High	High	High	High	High	High	Not Found	Not Found	Not Found	High	High	High	High	High	High
FALSE	High	Unambiguous	DGSNLIDMSVR	[R].DGSNLIDMSVR.[K]	1xiTRAQ8plex [N-Term]	1xiTRAQ8plex [N-Term]			1.77582e-06	0	2.096	1	2	4	B6TQG0	Q07299; B6TQG0	B6TQG0 [219-229]	0	1510.78	11	High	High	High	High	Not Found	Not Found	Not Found	Not Found	Not Found	Not Found	Not Found	Not Found	Not Found	Not Found	Not Found	Not Found	Not Found	Not Found	Not Found	Not Found	Not Found	Not Found	Not Found	High	High	High	High	High	High
FALSE	High	Unambiguous	DGSNLIDMSVR	[R].DGSNLIDMSVR.[K]	1xiTRAQ8plex [N-Term]; 1xOxidation [M8]	1xiTRAQ8plex [N-Term]; 1xOxidation [M8]			1.77815e-05	0	1.669	1	2	18	B6TQG0	Q07299; B6TQG0	B6TQG0 [219-229]	0	1526.78	11	High	High	High	High	Not Found	Not Found	Not Found	Not Found	Not Found	Not Found	High	High	High	Not Found	Not Found	Not Found	Not Found	Not Found	Not Found	Not Found	Not Found	Not Found	Not Found	High	High	High	High	High	High
FALSE	High	Unambiguous	DMETISEELR	[R].DMETISEELR.[L]	1xiTRAQ8plex [N-Term]	1xiTRAQ8plex [N-Term]			0.01257	0.00227697	0.42	1	1	1	B4FUE0	B4FUE0	B4FUE0 [145-154]	0	1526.77	10	Not Found	Not Found	Not Found	Not Found	Not Found	Not Found	Not Found	Not Found	Not Found	Not Found	High	Not Found	Not Found	Not Found	Not Found	Not Found	Not Found	Not Found	Not Found	Not Found	Not Found	Not Found	Not Found	High	High	High	High	High	High
FALSE	High	Unambiguous	HLLTLDEK	[R].HLLTLDEK.[N]	2xiTRAQ8plex [N-Term; K8]	2xiTRAQ8plex [N-Term; K8]			0.0115403	0.00197055	0.436	1	2	3	B6T7B2	B6T7B2; B6T8L0	B6T7B2 [60-67]	0	1576.95	8	Not Found	Not Found	High	High	Not Found	Not Found	Not Found	Not Found	Not Found	Not Found	Not Found	Not Found	Not Found	Not Found	Not Found	Not Found	Not Found	Not Found	Not Found	Not Found	Not Found	Not Found	Not Found	High	High	High	High	High	High
FALSE	High	Unambiguous	ANVGDVLK	[R].ANVGDVLK.[V]	2xiTRAQ8plex [N-Term; K8]	2xiTRAQ8plex [N-Term; K8]			0.000721022	0	0.98	1	2	21	B4FRR1	B6SQQ0; B4FRR1	B4FRR1 [175-182]	0	1423.87	8	High	High	High	High	High	Not Found	High	Not Found	Not Found	Not Found	Not Found	Not Found	Not Found	Not Found	Not Found	Not Found	Not Found	Not Found	High	High	High	High	Not Found	High	High	High	High	High	High
FALSE	High	Unambiguous	TYLEVK	[K].TYLEVK.[G]	2xiTRAQ8plex [N-Term; K6]	2xiTRAQ8plex [N-Term; K6]			0.0279081	0.00565324	0.272	1	1	8	B4F9R9	B4F9R9	B4F9R9 [104-109]	0	1360.83	6	Not Found	Not Found	Not Found	Not Found	Not Found	Not Found	Not Found	Not Found	Not Found	Not Found	Not Found	Not Found	Not Found	Not Found	High	Not Found	High	Not Found	High	High	High	High	Not Found	High	High	High	High	High	High
FALSE	High	Unambiguous	YIAMMNLQETDER	[R].YIAMMNLQETDER.[L]	1xiTRAQ8plex [N-Term]; 1xOxidation [M]	1xiTRAQ8plex [N-Term]; 1xOxidation [M4; M5]			7.28978e-07	0	2.261	1	5	20	B4F8P6	Q84LP6; E9NQE2; P16243; Q3LR75; B4F8P6	B4F8P6 [154-166]	0	1933.93	13	Not Found	Not Found	Not Found	Not Found	Not Found	Not Found	Not Found	Not Found	Not Found	Not Found	High	High	High	Not Found	Not Found	Not Found	Not Found	Not Found	Not Found	Not Found	Not Found	Not Found	Not Found	High	High	High	High	High	High
FALSE	High	Unambiguous	YIAMMNLQETDER	[R].YIAMMNLQETDER.[L]	1xiTRAQ8plex [N-Term]; 2xOxidation [M4; M5]	1xiTRAQ8plex [N-Term]; 2xOxidation [M4; M5]			0.00013074	0	1.299	1	5	13	B4F8P6	Q84LP6; E9NQE2; P16243; Q3LR75; B4F8P6	B4F8P6 [154-166]	0	1949.92	13	High	Not Found	Not Found	Not Found	Not Found	Not Found	Not Found	Not Found	Not Found	High	High	High	High	High	Not Found	Not Found	Not Found	Not Found	Not Found	Not Found	Not Found	Not Found	Not Found	High	High	High	High	High	High
FALSE	High	Unambiguous	VNVEASK	[K].VNVEASK.[I]	2xiTRAQ8plex [N-Term; K7]	2xiTRAQ8plex [N-Term; K7]			0.0197974	0.00438823	0.335	1	8	6	B6TSH1	G3M439; C0PK67; B4G1A6; B6T9A1; B6TSH1; B6TC23; C0PHL8; C4JBB4	B6TSH1 [65-71]	0	1354.82	7	Not Found	Not Found	Not Found	Not Found	Not Found	Not Found	Not Found	Not Found	Not Found	Not Found	High	High	High	Not Found	Not Found	Not Found	Not Found	Not Found	Not Found	Not Found	Not Found	Not Found	Not Found	High	High	High	High	High	High
FALSE	High	Unambiguous	GTGADPFGAPTK	[R].GTGADPFGAPTK.[TV]	2xiTRAQ8plex [N-Term; K12]	2xiTRAQ8plex [N-Term; K12]			0.0373104	0.00738827	0.221	1	4	1	B6TYF9	B6TF15; B6TYF9; B4FHJ2; B4FIH9	B6TYF9 [102-113]	0	1726.96	12	High	Not Found	Not Found	Not Found	Not Found	Not Found	Not Found	Not Found	Not Found	Not Found	Not Found	Not Found	Not Found	Not Found	Not Found	Not Found	Not Found	Not Found	Not Found	Not Found	Not Found	Not Found	Not Found	Not Found	Not Found	Not Found	Not Found	Not Found	High
FALSE	High	Unambiguous	ATATTTTPSL	[R].ATATTTTPSL.[-]	1xiTRAQ8plex [N-Term]	1xiTRAQ8plex [N-Term]			0.00653569	0.00137235	0.544	1	1	7	B6SN61	B6SN61	B6SN61 [123-132]	0	1267.7	10	High	Not Found	Not Found	Not Found	Not Found	Not Found	Not Found	Not Found	Not Found	Not Found	Not Found	Not Found	Not Found	Not Found	Not Found	Not Found	Not Found	Not Found	Not Found	High	High	High	High	High	High	High	High	High	High
FALSE	High	Unambiguous	TIAMDGTEGLVR	[R].TIAMDGTEGLVR.[G]	1xiTRAQ8plex [N-Term]	1xiTRAQ8plex [N-Term]			0.00968064	0.00137235	0.469	1	2	2	B6SVV9	C0HF32; B6SVV9	B6SVV9 [132-143]	0	1566.85	12	Not Found	Not Found	Not Found	Not Found	Not Found	Not Found	Not Found	Not Found	Not Found	Not Found	Not Found	Not Found	Not Found	Not Found	Not Found	Not Found	Not Found	Not Found	High	Not Found	Not Found	High	Not Found	High	High	High	High	High	High
FALSE	High	Unambiguous	TIAMDGTEGLVR	[R].TIAMDGTEGLVR.[G]	1xiTRAQ8plex [N-Term]; 1xOxidation [M4]	1xiTRAQ8plex [N-Term]; 1xOxidation [M4]			0.00144543	0	0.847	1	2	17	B6SVV9	C0HF32; B6SVV9	B6SVV9 [132-143]	0	1582.84	12	Not Found	Not Found	Not Found	Not Found	Not Found	Not Found	Not Found	Not Found	Not Found	Not Found	Not Found	High	High	Not Found	Not Found	Not Found	High	Not Found	High	High	High	High	High	High	High	High	High	High	High
FALSE	High	Unambiguous	GSSFLDPK	[R].GSSFLDPK.[G]	2xiTRAQ8plex [N-Term; K8]	2xiTRAQ8plex [N-Term; K8]			0.00121893	0	0.88	2	3	44	B6T3B2; B4F9R9	B6T3B2; B4FRF2; B4F9R9	B6T3B2 [235-242]; B4F9R9 [241-248]	0	1458.84	8	High	Not Found	Not Found	Not Found	Not Found	Not Found	Not Found	Not Found	Not Found	High	Not Found	High	High	High	High	High	High	High	High	High	High	High	High	High	High	High	High	High	High
FALSE	High	Unambiguous	FYDGMEIQR	[K].FYDGMEIQR.[A]	1xiTRAQ8plex [N-Term]	1xiTRAQ8plex [N-Term]			0.000513092	0	1.044	1	1	2	B6U5I1	B6U5I1	B6U5I1 [271-279]	0	1462.73	9	High	Not Found	Not Found	Not Found	Not Found	Not Found	Not Found	Not Found	Not Found	Not Found	Not Found	Not Found	Not Found	Not Found	Not Found	Not Found	Not Found	Not Found	Not Found	Not Found	Not Found	Not Found	High	High	High	High	High	High	High
FALSE	High	Unambiguous	FYDGMEIQR	[K].FYDGMEIQR.[A]	1xiTRAQ8plex [N-Term]; 1xOxidation [M5]	1xiTRAQ8plex [N-Term]; 1xOxidation [M5]			0.00232277	0.000881586	0.753	1	1	7	B6U5I1	B6U5I1	B6U5I1 [271-279]	0	1478.73	9	High	Not Found	Not Found	Not Found	Not Found	Not Found	Not Found	Not Found	Not Found	Not Found	High	High	High	Not Found	Not Found	Not Found	Not Found	Not Found	Not Found	Not Found	Not Found	Not Found	High	High	High	High	High	High	High
FALSE	High	Unambiguous	AFDDVNHQLQTK	[R].AFDDVNHQLQTK.[F]	2xiTRAQ8plex [N-Term; K12]	2xiTRAQ8plex [N-Term; K12]			6.66533e-05	0	1.424	1	1	3	B4FS99	B4FS99	B4FS99 [45-56]	0	2024.1	12	High	Not Found	Not Found	Not Found	Not Found	Not Found	Not Found	Not Found	Not Found	Not Found	Not Found	Not Found	Not Found	Not Found	Not Found	Not Found	Not Found	Not Found	Not Found	Not Found	Not Found	Not Found	High	High	Not Found	High	High	High	High
FALSE	High	Unambiguous	DQQFIQR	[K].DQQFIQR.[R]	1xiTRAQ8plex [N-Term]	1xiTRAQ8plex [N-Term]			0.0221694	0.00451489	0.314	1	1	1	C0P6Z0	C0P6Z0	C0P6Z0 [349-355]	0	1238.68	7	Not Found	Not Found	Not Found	Not Found	Not Found	Not Found	Not Found	Not Found	Not Found	Not Found	Not Found	Not Found	High	Not Found	Not Found	Not Found	Not Found	Not Found	Not Found	Not Found	Not Found	Not Found	Not Found	High	High	High	High	High	High
FALSE	High	Unambiguous	EGNDLYR	[R].EGNDLYR.[E]	1xiTRAQ8plex [N-Term]	1xiTRAQ8plex [N-Term]			0.0172263	0.00358051	0.361	1	2	4	B6SVV9	C0HF32; B6SVV9	B6SVV9 [264-270]	0	1170.61	7	Not Found	Not Found	Not Found	Not Found	Not Found	Not Found	Not Found	High	High	Not Found	Not Found	Not Found	Not Found	Not Found	Not Found	Not Found	Not Found	Not Found	Not Found	Not Found	Not Found	Not Found	Not Found	High	High	High	High	High	High
FALSE	High	Unambiguous	VIETSLSANQER	[K].VIETSLSANQER.[A]	1xiTRAQ8plex [N-Term]	1xiTRAQ8plex [N-Term]			5.97964e-06	0	1.871	1	1	9	B8A1C7	B8A1C7	B8A1C7 [60-71]	0	1650.9	12	Not Found	Not Found	Not Found	Not Found	Not Found	Not Found	Not Found	Not Found	Not Found	Not Found	Not Found	Not Found	Not Found	Not Found	Not Found	Not Found	Not Found	Not Found	Not Found	Not Found	High	High	High	High	High	High	High	High	High
FALSE	High	Unambiguous	AAEAVVDWHK	[K].AAEAVVDWHK.[H]	2xiTRAQ8plex [N-Term; K10]	2xiTRAQ8plex [N-Term; K10]			2.15659e-06	0	2.06	1	2	7	B6TPH0	C0PK05; B6TPH0	B6TPH0 [35-44]	0	1733.98	10	High	Not Found	Not Found	Not Found	Not Found	Not Found	Not Found	Not Found	Not Found	Not Found	Not Found	Not Found	Not Found	Not Found	Not Found	Not Found	Not Found	Not Found	Not Found	Not Found	Not Found	High	High	High	High	High	High	High	High
FALSE	High	Unambiguous	YGVDGGATLVTGGDR	[R].YGVDGGATLVTGGDR.[L]	1xiTRAQ8plex [N-Term]	1xiTRAQ8plex [N-Term]			1.91631e-09	0	3.362	1	4	12	Q43274	Q43274; Q94FX3; Q94G64; Q94FY0	Q43274 [407-421]	0	1741.9	15	Not Found	Not Found	Not Found	Not Found	Not Found	Not Found	Not Found	Not Found	Not Found	Not Found	Not Found	Not Found	Not Found	Not Found	Not Found	High	Not Found	Not Found	High	High	High	High	High	High	High	High	High	High	High
FALSE	High	Unambiguous	LTGCYVVGSAGSDEK	[K].LTGCYVVGSAGSDEK.[V]	2xiTRAQ8plex [N-Term; K15]; 1xCarbamidomethyl [C4]	2xiTRAQ8plex [N-Term; K15]; 1xCarbamidomethyl [C4]			0.00146036	0	0.845	1	1	1	B6U8S0	B6U8S0	B6U8S0 [178-192]	0	2151.12	15	Not Found	Not Found	Not Found	Not Found	Not Found	Not Found	Not Found	Not Found	Not Found	Not Found	Not Found	Not Found	Not Found	Not Found	Not Found	Not Found	Not Found	Not Found	Not Found	Not Found	Not Found	Not Found	High	Not Found	Not Found	Not Found	Not Found	Not Found	High
FALSE	High	Unambiguous	TQVLAPLPEDR	[R].TQVLAPLPEDR.[F]	1xiTRAQ8plex [N-Term]	1xiTRAQ8plex [N-Term]			0.000140976	0	1.285	1	2	11	C4J473	C4J473; B4FW57	C4J473 [676-686]	0	1542.88	11	High	Not Found	Not Found	Not Found	Not Found	Not Found	Not Found	Not Found	Not Found	Not Found	Not Found	Not Found	Not Found	Not Found	Not Found	Not Found	Not Found	Not Found	Not Found	Not Found	High	High	High	High	High	High	High	High	High
FALSE	High	Unambiguous	SPTGEVIFGGETMR	[R].SPTGEVIFGGETMR.[F]	1xiTRAQ8plex [N-Term]	1xiTRAQ8plex [N-Term]			0.000150382	0	1.273	1	1	3	P48187	P48187	P48187 [344-357]	0	1784.92	14	Not Found	Not Found	Not Found	Not Found	Not Found	Not Found	Not Found	Not Found	Not Found	Not Found	High	High	Not Found	Not Found	Not Found	Not Found	Not Found	Not Found	Not Found	Not Found	Not Found	Not Found	Not Found	High	High	High	High	High	High
FALSE	High	Unambiguous	SPTGEVIFGGETMR	[R].SPTGEVIFGGETMR.[F]	1xiTRAQ8plex [N-Term]; 1xOxidation [M13]	1xiTRAQ8plex [N-Term]; 1xOxidation [M13]			4.31907e-07	0	2.358	1	1	32	P48187	P48187	P48187 [344-357]	0	1800.91	14	High	High	High	High	High	Not Found	High	High	Not Found	Not Found	Not Found	Not Found	High	High	High	High	High	High	High	High	High	High	Not Found	High	High	High	High	High	High
FALSE	High	Unambiguous	SALDEVTDTGAFDR	[R].SALDEVTDTGAFDR.[S]	1xiTRAQ8plex [N-Term]	1xiTRAQ8plex [N-Term]			1.34321e-05	0	1.721	1	2	2	B8A3K1	B6T7B6; B8A3K1	B8A3K1 [50-63]	0	1800.89	14	Not Found	Not Found	Not Found	Not Found	Not Found	Not Found	Not Found	Not Found	Not Found	Not Found	High	Not Found	Not Found	Not Found	Not Found	Not Found	Not Found	Not Found	Not Found	Not Found	Not Found	Not Found	Not Found	High	High	High	High	High	High
FALSE	High	Unambiguous	LADLQSAPASVER	[R].LADLQSAPASVER.[L]	1xiTRAQ8plex [N-Term]	1xiTRAQ8plex [N-Term]			1.4702e-06	0	2.131	1	6	43	Q43267	Q84KR7; P04711; B4FA25; E9NQE1; B7ZXA3; Q43267	Q43267 [568-580]	0	1660.92	13	Not Found	Not Found	High	High	Not Found	Not Found	High	High	High	High	High	High	High	High	High	High	High	Not Found	Not Found	Not Found	Not Found	Not Found	Not Found	High	High	High	High	High	High
FALSE	High	Unambiguous	ILEGPVGATER	[R].ILEGPVGATER.[I]	1xiTRAQ8plex [N-Term]	1xiTRAQ8plex [N-Term]			0.000360707	0	1.11	1	3	9	B6TJ76	B8A3G9; B6TJ76; B6T6U2	B6TJ76 [81-91]	0	1445.83	11	High	Not Found	Not Found	Not Found	Not Found	Not Found	Not Found	Not Found	Not Found	Not Found	Not Found	Not Found	Not Found	Not Found	Not Found	Not Found	Not Found	Not Found	Not Found	Not Found	Not Found	Not Found	High	High	High	High	High	High	High
FALSE	High	Unambiguous	VPDGLALDR	[R].VPDGLALDR.[T]	1xiTRAQ8plex [N-Term]	1xiTRAQ8plex [N-Term]			0.00656943	0.00137235	0.543	1	2	6	B4FU39	B4FU39; B4FMG0	B4FU39 [205-213]	0	1259.73	9	Not Found	Not Found	High	High	Not Found	Not Found	Not Found	Not Found	Not Found	Not Found	Not Found	Not Found	Not Found	Not Found	Not Found	Not Found	Not Found	Not Found	Not Found	Not Found	Not Found	Not Found	Not Found	High	High	High	High	High	High
FALSE	High	Unambiguous	DKDITEVIAAGR	[K].DKDITEVIAAGR.[E]	2xiTRAQ8plex [N-Term; K2]	2xiTRAQ8plex [N-Term; K2]			3.76335e-05	0	1.53	1	2	8	C0PFG6	O24415; C0PFG6	C0PFG6 [71-82]	1	1896.1	12	Not Found	Not Found	Not Found	Not Found	Not Found	Not Found	Not Found	Not Found	Not Found	Not Found	High	High	High	High	High	High	High	Not Found	Not Found	Not Found	Not Found	Not Found	Not Found	High	High	High	High	High	High
FALSE	High	Unambiguous	GELALVPQSPDR	[K].GELALVPQSPDR.[S]	1xiTRAQ8plex [N-Term]	1xiTRAQ8plex [N-Term]			0.0300129	0.00657778	0.259	1	3	1	B4FRL5	B4FRL5; P29390; B4FB91	B4FRL5 [65-76]	0	1585.89	12	High	Not Found	Not Found	Not Found	Not Found	Not Found	Not Found	Not Found	Not Found	Not Found	Not Found	Not Found	Not Found	Not Found	Not Found	Not Found	Not Found	Not Found	Not Found	Not Found	Not Found	Not Found	Not Found	Not Found	Not Found	Not Found	Not Found	Not Found	Not Found
FALSE	High	Unambiguous	AVDVTGPDGSFVR	[K].AVDVTGPDGSFVR.[G]	1xiTRAQ8plex [N-Term]	1xiTRAQ8plex [N-Term]			2.88936e-05	0	1.579	2	6	14	B4FXR6; B4FNK1	C4JBR4; C0PAD4; B4FXR6; B4FNK1; C0PLI2; C0P2C3	B4FXR6 [121-133]; B4FNK1 [67-79]	0	1623.86	13	High	High	High	High	Not Found	Not Found	Not Found	Not Found	Not Found	Not Found	Not Found	Not Found	Not Found	Not Found	Not Found	Not Found	Not Found	Not Found	Not Found	Not Found	Not Found	Not Found	High	High	High	High	High	High	High
FALSE	High	Unambiguous	EFVGGAAELPR	[R].EFVGGAAELPR.[T]	1xiTRAQ8plex [N-Term]	1xiTRAQ8plex [N-Term]			6.91741e-06	0	1.844	1	1	9	B6T2N1	B6T2N1	B6T2N1 [77-87]	0	1449.8	11	High	High	Not Found	Not Found	Not Found	Not Found	Not Found	Not Found	Not Found	Not Found	Not Found	Not Found	Not Found	Not Found	Not Found	Not Found	Not Found	Not Found	Not Found	Not Found	Not Found	Not Found	High	High	High	High	High	High	High
FALSE	High	Unambiguous	VEAAVEESE	[R].VEAAVEESE.[-]	1xiTRAQ8plex [N-Term]	1xiTRAQ8plex [N-Term]			0.00342074	0.00119431	0.674	1	1	5	B6SRD7	B6SRD7	B6SRD7 [109-117]	0	1266.64	9	Not Found	Not Found	Not Found	Not Found	Not Found	Not Found	Not Found	Not Found	Not Found	High	High	Not Found	Not Found	Not Found	Not Found	Not Found	Not Found	Not Found	Not Found	Not Found	Not Found	Not Found	Not Found	High	High	High	High	High	High
FALSE	High	Unambiguous	LVVEDVAR	[R].LVVEDVAR.[D]	1xiTRAQ8plex [N-Term]	1xiTRAQ8plex [N-Term]			0.0256864	0.00548427	0.287	1	1	6	B4FQH2	B4FQH2	B4FQH2 [156-163]	0	1204.72	8	High	High	High	High	Not Found	Not Found	Not Found	Not Found	Not Found	Not Found	Not Found	Not Found	Not Found	Not Found	Not Found	Not Found	Not Found	Not Found	Not Found	Not Found	Not Found	High	High	High	High	High	High	High	High
FALSE	High	Unambiguous	NIEFYDVNR	[K].NIEFYDVNR.[F]	1xiTRAQ8plex [N-Term]	1xiTRAQ8plex [N-Term]			0.0102634	0.00166251	0.458	1	2	4	B4FRH3	B4FRH3; O63066	B4FRH3 [542-550]	0	1473.76	9	High	Not Found	Not Found	Not Found	Not Found	Not Found	Not Found	Not Found	Not Found	Not Found	Not Found	Not Found	Not Found	Not Found	Not Found	Not Found	Not Found	Not Found	Not Found	Not Found	Not Found	High	High	High	High	High	High	High	High
FALSE	High	Unambiguous	DAPMFVVGVNEK	[K].DAPMFVVGVNEK.[E]	2xiTRAQ8plex [N-Term; K12]; 1xOxidation [M4]	2xiTRAQ8plex [N-Term; K12]; 1xOxidation [M4]			0.0386438	0.00743931	0.215	1	5	1	B4G0L9	B4G0L9; B6TG76; Q43247; Q43359; F2YHN5	B4G0L9 [129-140]	0	1930.06	12	Not Found	Not Found	Not Found	Not Found	Not Found	Not Found	Not Found	Not Found	Not Found	Not Found	Not Found	Not Found	Not Found	Not Found	Not Found	Not Found	Not Found	Not Found	Not Found	Not Found	Not Found	Not Found	High	Not Found	Not Found	Not Found	Not Found	High	Not Found
FALSE	High	Unambiguous	VDSVELIR	[K].VDSVELIR.[G]	1xiTRAQ8plex [N-Term]	1xiTRAQ8plex [N-Term]			0.00113335	0	0.894	1	2	2	B4FYD3	B4FYD3; B6T5F3	B4FYD3 [80-87]	0	1234.73	8	High	Not Found	Not Found	Not Found	Not Found	Not Found	Not Found	Not Found	Not Found	Not Found	Not Found	Not Found	Not Found	Not Found	Not Found	Not Found	Not Found	Not Found	Not Found	Not Found	Not Found	Not Found	High	High	Not Found	High	High	High	High
FALSE	High	Unambiguous	FNQLSIEER	[R].FNQLSIEER.[G]	1xiTRAQ8plex [N-Term]	1xiTRAQ8plex [N-Term]			0.000294305	0	1.148	1	1	1	B4FZ37	B4FZ37	B4FZ37 [277-285]	0	1439.78	9	High	Not Found	Not Found	Not Found	Not Found	Not Found	Not Found	Not Found	Not Found	Not Found	Not Found	Not Found	Not Found	Not Found	Not Found	Not Found	Not Found	Not Found	Not Found	Not Found	Not Found	Not Found	Not Found	High	High	High	High	High	High
FALSE	High	Unambiguous	GELALVPQSPDK	[K].GELALVPQSPDK.[S]	2xiTRAQ8plex [N-Term; K12]	2xiTRAQ8plex [N-Term; K12]			0.000999764	0	0.918	1	1	4	P29036	P29036	P29036 [68-79]	0	1862.08	12	High	Not Found	Not Found	Not Found	Not Found	Not Found	Not Found	Not Found	Not Found	Not Found	Not Found	Not Found	Not Found	Not Found	Not Found	Not Found	Not Found	Not Found	Not Found	Not Found	Not Found	Not Found	High	High	High	High	High	High	High
FALSE	High	Unambiguous	VLAIDPDGAR	[R].VLAIDPDGAR.[R]	1xiTRAQ8plex [N-Term]	1xiTRAQ8plex [N-Term]			0.0011693	0	0.888	1	3	6	B6T8Y0	B6T8Y0; B6SLA5; B6TR21	B6T8Y0 [51-60]	0	1330.76	10	High	Not Found	Not Found	Not Found	Not Found	Not Found	Not Found	Not Found	Not Found	Not Found	Not Found	Not Found	Not Found	Not Found	Not Found	Not Found	Not Found	Not Found	Not Found	Not Found	High	High	High	High	High	High	High	High	High
FALSE	High	Unambiguous	TDPPATVATHTR	[K].TDPPATVATHTR.[T]	1xiTRAQ8plex [N-Term]	1xiTRAQ8plex [N-Term]			0.0004996	0	1.049	1	1	2	C0PG74	C0PG74	C0PG74 [43-54]	0	1570.85	12	Not Found	Not Found	Not Found	Not Found	Not Found	Not Found	Not Found	Not Found	Not Found	Not Found	Not Found	Not Found	High	High	Not Found	Not Found	Not Found	Not Found	Not Found	Not Found	Not Found	Not Found	Not Found	High	High	High	High	High	High
FALSE	High	Unambiguous	VDELIR	[RK].VDELIR.[LR]	1xiTRAQ8plex [N-Term]	1xiTRAQ8plex [N-Term]			0.0443026	0.00785155	0.192	1	5	10	B4FL99	B4FGS4; B6TNQ0; B6U4W2; B4FL99; A1XGH3	B4FL99 [188-193]	0	1048.63	6	Not Found	Not Found	Not Found	Not Found	Not Found	Not Found	Not Found	Not Found	Not Found	Not Found	Not Found	Not Found	Not Found	High	Not Found	Not Found	Not Found	Not Found	Not Found	Not Found	High	High	High	High	High	High	High	High	High
FALSE	High	Unambiguous	IPGGPYENLEAR	[K].IPGGPYENLEAR.[R]	1xiTRAQ8plex [N-Term]	1xiTRAQ8plex [N-Term]			0.00918088	0.00137235	0.479	1	1	3	P25709	P25709	P25709 [282-293]	0	1619.87	12	Not Found	Not Found	Not Found	High	Not Found	Not Found	Not Found	Not Found	Not Found	Not Found	Not Found	Not Found	Not Found	Not Found	Not Found	Not Found	Not Found	Not Found	Not Found	Not Found	Not Found	Not Found	Not Found	High	High	High	High	High	High
FALSE	High	Unambiguous	IEVTQPADFK	[R].IEVTQPADFK.[V]	2xiTRAQ8plex [N-Term; K10]	2xiTRAQ8plex [N-Term; K10]			0.00420185	0.00119431	0.632	1	1	2	B4FT80	B4FT80	B4FT80 [136-145]	0	1756.01	10	High	Not Found	Not Found	Not Found	Not Found	Not Found	Not Found	Not Found	Not Found	Not Found	Not Found	Not Found	Not Found	Not Found	Not Found	Not Found	Not Found	Not Found	Not Found	Not Found	Not Found	Not Found	High	Not Found	Not Found	Not Found	High	Not Found	High
FALSE	High	Unambiguous	FEETLYGSSR	[R].FEETLYGSSR.[L]	1xiTRAQ8plex [N-Term]	1xiTRAQ8plex [N-Term]			2.18269e-05	0	1.631	1	1	23	B6T2L2	B6T2L2	B6T2L2 [363-372]	0	1492.76	10	Not Found	Not Found	Not Found	Not Found	Not Found	Not Found	Not Found	High	Not Found	Not Found	Not Found	Not Found	Not Found	Not Found	Not Found	Not Found	Not Found	Not Found	High	High	High	High	High	High	High	High	High	High	High
FALSE	High	Unambiguous	AIEAVPELK	[K].AIEAVPELK.[T]	2xiTRAQ8plex [N-Term; K9]	2xiTRAQ8plex [N-Term; K9]			0.00233429	0.000881586	0.752	1	1	6	B4F9G6	B4F9G6	B4F9G6 [191-199]	0	1577.97	9	High	Not Found	Not Found	Not Found	Not Found	Not Found	Not Found	Not Found	Not Found	Not Found	Not Found	Not Found	Not Found	Not Found	Not Found	Not Found	Not Found	Not Found	Not Found	Not Found	Not Found	High	High	High	High	High	High	High	High
FALSE	High	Unambiguous	LLIQNQDEMLK	[K].LLIQNQDEMLK.[ST]	2xiTRAQ8plex [N-Term; K11]; 1xOxidation [M9]	2xiTRAQ8plex [N-Term; K11]; 1xOxidation [M9]			2.41824e-05	0	1.612	1	3	14	B4FSA7	B8A090; P04709; B4FSA7	B4FSA7 [106-116]	0	1969.12	11	High	Not Found	Not Found	Not Found	Not Found	Not Found	Not Found	Not Found	Not Found	Not Found	Not Found	Not Found	Not Found	Not Found	Not Found	Not Found	Not Found	Not Found	High	High	High	High	High	Not Found	High	High	High	High	High
FALSE	High	Unambiguous	GVEDVLLR	[R].GVEDVLLR.[A]	1xiTRAQ8plex [N-Term]	1xiTRAQ8plex [N-Term]			0.000694758	0	0.987	1	3	3	B4FN06	B6SJN6; B6UHP9; B4FN06	B4FN06 [77-84]	0	1204.72	8	Not Found	Not Found	High	High	Not Found	Not Found	Not Found	Not Found	Not Found	Not Found	Not Found	Not Found	Not Found	Not Found	Not Found	Not Found	Not Found	Not Found	Not Found	Not Found	Not Found	Not Found	Not Found	High	High	High	High	High	High
FALSE	High	Unambiguous	DALGDVLAK	[K].DALGDVLAK.[L]	2xiTRAQ8plex [N-Term; K9]	2xiTRAQ8plex [N-Term; K9]			3.3423e-05	0	1.552	1	4	40	B4G259	B6SRD4; B4G259; Q41806; B6TI20	B4G259 [207-215]	0	1509.91	9	High	High	High	Not Found	Not Found	Not Found	Not Found	Not Found	Not Found	Not Found	Not Found	High	Not Found	Not Found	Not Found	High	High	High	Not Found	Not Found	High	High	High	High	High	High	High	High	High
FALSE	High	Unambiguous	VCFDNFGDK	[K].VCFDNFGDK.[V]	2xiTRAQ8plex [N-Term; K9]; 1xCarbamidomethyl [C2]	2xiTRAQ8plex [N-Term; K9]; 1xCarbamidomethyl [C2]			0.00614549	0.00137235	0.556	1	3	4	Q41761	Q53WW9; Q41761; G0YVY6	Q41761 [225-233]	0	1709.88	9	High	Not Found	High	High	Not Found	Not Found	Not Found	Not Found	Not Found	Not Found	Not Found	Not Found	Not Found	Not Found	Not Found	Not Found	Not Found	Not Found	Not Found	Not Found	Not Found	Not Found	Not Found	Not Found	Not Found	High	High	High	High
FALSE	High	Unambiguous	ALGVAYQEVPDGR	[R].ALGVAYQEVPDGR.[K]	1xiTRAQ8plex [N-Term]	1xiTRAQ8plex [N-Term]			0.0532219	0.00898449	0.162	2	2	1	Q43243; C0PFV1	Q43243; C0PFV1	Q43243 [464-476]; C0PFV1 [203-215]	0	1678.91	13	High	Not Found	Not Found	Not Found	Not Found	Not Found	Not Found	Not Found	Not Found	Not Found	Not Found	Not Found	Not Found	Not Found	Not Found	Not Found	Not Found	Not Found	Not Found	Not Found	Not Found	Not Found	Not Found	Not Found	Not Found	Not Found	Not Found	Not Found	Not Found
FALSE	High	Unambiguous	VTAILEDGR	[K].VTAILEDGR.[K]	1xiTRAQ8plex [N-Term]	1xiTRAQ8plex [N-Term]			9.26081e-05	0	1.363	1	1	4	B6U0L0	B6U0L0	B6U0L0 [224-232]	0	1277.74	9	High	High	Not Found	Not Found	Not Found	Not Found	Not Found	Not Found	Not Found	Not Found	Not Found	Not Found	Not Found	Not Found	Not Found	Not Found	Not Found	Not Found	Not Found	Not Found	Not Found	Not Found	High	High	High	High	High	High	High
FALSE	High	Unambiguous	DLIEGLPK	[K].DLIEGLPK.[K]	2xiTRAQ8plex [N-Term; K8]	2xiTRAQ8plex [N-Term; K8]			0.000994538	0	0.919	2	3	11	B6UIC1; B6SR22	B6TRQ9; B6UIC1; B6SR22	B6UIC1 [148-155]; B6SR22 [148-155]	0	1492.92	8	Not Found	High	High	High	High	High	Not Found	Not Found	Not Found	Not Found	Not Found	Not Found	Not Found	Not Found	Not Found	Not Found	Not Found	Not Found	Not Found	Not Found	Not Found	Not Found	Not Found	High	Not Found	High	High	High	High
FALSE	High	Unambiguous	ALLSDPEFR	[K].ALLSDPEFR.[R]	1xiTRAQ8plex [N-Term]	1xiTRAQ8plex [N-Term]			0.00234586	0.000881586	0.751	1	2	14	B4FA06	B4FRX8; B4FA06	B4FA06 [207-215]	0	1351.75	9	High	High	Not Found	Not Found	Not Found	Not Found	Not Found	Not Found	Not Found	Not Found	Not Found	Not Found	Not Found	Not Found	Not Found	Not Found	Not Found	Not Found	Not Found	Not Found	Not Found	High	High	High	High	High	High	High	High
FALSE	High	Unambiguous	EFIPLDK	[K].EFIPLDK.[L]	2xiTRAQ8plex [N-Term; K7]	2xiTRAQ8plex [N-Term; K7]			0.033622	0.0067366	0.239	1	3	3	B6SKN3	B6SKN3; C0HFD0; B4FIQ9	B6SKN3 [35-41]	0	1469.88	7	High	Not Found	High	High	Not Found	Not Found	Not Found	Not Found	Not Found	Not Found	Not Found	Not Found	Not Found	Not Found	Not Found	Not Found	Not Found	Not Found	Not Found	Not Found	Not Found	Not Found	Not Found	High	Not Found	High	High	High	High
FALSE	High	Unambiguous	AFFDDYK	[K].AFFDDYK.[E]	2xiTRAQ8plex [N-Term; K7]	2xiTRAQ8plex [N-Term; K7]			0.00244034	0.000881586	0.743	2	4	15	B6TM55; B6U9S6	B4FS18; B6TM55; B6U9S6; B6UB73	B6TM55 [230-236]; B6U9S6 [230-236]	0	1513.81	7	High	High	High	High	Not Found	Not Found	Not Found	Not Found	Not Found	Not Found	Not Found	Not Found	Not Found	Not Found	Not Found	Not Found	Not Found	Not Found	Not Found	Not Found	Not Found	Not Found	Not Found	High	High	High	High	High	High
FALSE	High	Unambiguous	ELAELVK	[K].ELAELVK.[E]	2xiTRAQ8plex [N-Term; K7]	2xiTRAQ8plex [N-Term; K7]			0.0451105	0.00807226	0.189	1	1	4	B6TMJ8	B6TMJ8	B6TMJ8 [262-268]	0	1409.88	7	Not Found	Not Found	Not Found	Not Found	Not Found	Not Found	Not Found	Not Found	Not Found	Not Found	Not Found	Not Found	Not Found	High	High	High	Not Found	Not Found	Not Found	Not Found	Not Found	Not Found	Not Found	High	High	High	High	High	High
FALSE	High	Unambiguous	EVLEALK	[K].EVLEALK.[D]	2xiTRAQ8plex [N-Term; K7]	2xiTRAQ8plex [N-Term; K7]			0.00546862	0.00137235	0.579	1	1	3	C0P758	C0P758	C0P758 [440-446]	0	1409.88	7	High	Not Found	Not Found	Not Found	Not Found	Not Found	Not Found	Not Found	Not Found	Not Found	Not Found	Not Found	Not Found	Not Found	Not Found	Not Found	Not Found	Not Found	Not Found	Not Found	Not Found	Not Found	High	High	Not Found	High	High	High	High
FALSE	High	Unambiguous	LSIIEEQR	[K].LSIIEEQR.[KR]	1xiTRAQ8plex [N-Term]	1xiTRAQ8plex [N-Term]			0.000797279	0	0.961	1	4	3	O22453	Q6QU83; O22453; B4FC75; B4FMI5	O22453 [246-253]	0	1291.75	8	Not Found	Not Found	Not Found	High	Not Found	Not Found	Not Found	Not Found	Not Found	Not Found	Not Found	Not Found	Not Found	Not Found	Not Found	Not Found	Not Found	Not Found	Not Found	Not Found	Not Found	Not Found	Not Found	High	High	High	High	High	High
FALSE	High	Unambiguous	EVIAELK	[K].EVIAELK.[A]	2xiTRAQ8plex [N-Term; K7]	2xiTRAQ8plex [N-Term; K7]			0.0285371	0.00590267	0.268	1	2	5	C0P5Y3	C0P5Y3; Q8W529	C0P5Y3 [190-196]	0	1409.88	7	Not Found	Not Found	Not Found	Not Found	Not Found	Not Found	Not Found	Not Found	Not Found	Not Found	Not Found	High	High	Not Found	Not Found	Not Found	Not Found	Not Found	Not Found	Not Found	Not Found	Not Found	Not Found	High	High	High	High	High	High
FALSE	High	Unambiguous	EDLFITTK	[R].EDLFITTK.[L]	2xiTRAQ8plex [N-Term; K8]	2xiTRAQ8plex [N-Term; K8]			0.05034	0.00898449	0.171	1	2	3	B4FMP6	B6TAU0; B4FMP6	B4FMP6 [71-78]	0	1574.92	8	Not Found	Not Found	Not Found	Not Found	Not Found	Not Found	Not Found	Not Found	Not Found	Not Found	Not Found	Not Found	Not Found	Not Found	Not Found	Not Found	Not Found	Not Found	Not Found	Not Found	Not Found	High	High	Not Found	High	High	High	High	Not Found
FALSE	High	Unambiguous	ETAEAYLGTTIK	[K].ETAEAYLGTTIK.[N]	2xiTRAQ8plex [N-Term; K12]	2xiTRAQ8plex [N-Term; K12]			0.0435117	0.00785155	0.195	1	2	2	B6SZ69	B6U1E4; B6SZ69	B6SZ69 [133-144]	0	1905.08	12	High	Not Found	Not Found	Not Found	Not Found	Not Found	Not Found	Not Found	Not Found	Not Found	Not Found	Not Found	Not Found	Not Found	Not Found	Not Found	High	Not Found	Not Found	Not Found	Not Found	Not Found	Not Found	Not Found	Not Found	Not Found	Not Found	Not Found	Not Found
FALSE	High	Unambiguous	AFWDEVR	[KR].AFWDEVR.[N]	1xiTRAQ8plex [N-Term]	1xiTRAQ8plex [N-Term]			0.00751784	0.00137235	0.517	1	9	7	A1XCI5	C0PDJ1; A1XCI6; Q06XS3; B4FBR3; B8A0P0; C4JB69; Q06XS2; C0HH76; A1XCI5	A1XCI5 [711-717]	0	1226.65	7	High	High	High	High	Not Found	Not Found	Not Found	Not Found	Not Found	Not Found	Not Found	Not Found	Not Found	Not Found	Not Found	Not Found	Not Found	Not Found	Not Found	Not Found	Not Found	Not Found	Not Found	High	High	High	High	High	High
FALSE	High	Unambiguous	IAVDMVNEGLVEPR	[K].IAVDMVNEGLVEPR.[S]	1xiTRAQ8plex [N-Term]	1xiTRAQ8plex [N-Term]			1.50317e-09	0	3.407	1	24	12	B7ZYP6	C5IHD4; C5IHE7; C5IHE8; C5IHF1; C5IHD3; C5IHD9; C5IHC9; C5IHC6; C5IHE5; C5IHE0; E9NQE5; C5IHC7; B8YDC0; C5IHD1; C5IHE9; D3K3U9; C5IHE6; P11155; C5IHD0; C5IHD6; C5IHD5; C5IHF0; C5IHC5; B7ZYP6	B7ZYP6 [447-460]	0	1846	14	Not Found	Not Found	Not Found	Not Found	Not Found	Not Found	Not Found	Not Found	Not Found	Not Found	High	High	High	High	Not Found	High	Not Found	Not Found	Not Found	Not Found	Not Found	Not Found	Not Found	High	High	High	High	High	High
FALSE	High	Unambiguous	IAVDMVNEGLVEPR	[K].IAVDMVNEGLVEPR.[S]	1xiTRAQ8plex [N-Term]; 1xOxidation [M5]	1xiTRAQ8plex [N-Term]; 1xOxidation [M5]			4.14566e-09	0	3.219	1	24	28	B7ZYP6	C5IHD4; C5IHE7; C5IHE8; C5IHF1; C5IHD3; C5IHD9; C5IHC9; C5IHC6; C5IHE5; C5IHE0; E9NQE5; C5IHC7; B8YDC0; C5IHD1; C5IHE9; D3K3U9; C5IHE6; P11155; C5IHD0; C5IHD6; C5IHD5; C5IHF0; C5IHC5; B7ZYP6	B7ZYP6 [447-460]	0	1862	14	Not Found	Not Found	Not Found	Not Found	Not Found	Not Found	Not Found	Not Found	Not Found	Not Found	High	High	High	High	High	High	High	Not Found	Not Found	High	High	Not Found	Not Found	High	High	High	High	High	High
FALSE	High	Unambiguous	EWILTEGK	[R].EWILTEGK.[A]	2xiTRAQ8plex [N-Term; K8]	2xiTRAQ8plex [N-Term; K8]			0.0127732	0.00257477	0.417	1	1	5	B4FVQ9	B4FVQ9	B4FVQ9 [56-63]	0	1583.93	8	High	Not Found	Not Found	Not Found	Not Found	Not Found	Not Found	Not Found	Not Found	Not Found	Not Found	Not Found	Not Found	Not Found	Not Found	Not Found	Not Found	Not Found	Not Found	Not Found	Not Found	High	High	High	Not Found	High	High	High	High
FALSE	High	Unambiguous	DMFAAHGTVER	[R].DMFAAHGTVER.[A]	1xiTRAQ8plex [N-Term]	1xiTRAQ8plex [N-Term]			4.81129e-07	0	2.338	1	2	7	B6TDF7	B6TDF7; C0PNZ2	B6TDF7 [87-97]	0	1537.77	11	Not Found	Not Found	Not Found	Not Found	Not Found	Not Found	Not Found	Not Found	Not Found	Not Found	Not Found	Not Found	Not Found	High	High	High	Not Found	Not Found	Not Found	Not Found	Not Found	Not Found	Not Found	High	High	High	High	High	High
FALSE	High	Unambiguous	NTGALDQIIG	[K].NTGALDQIIG.[-]	1xiTRAQ8plex [N-Term]	1xiTRAQ8plex [N-Term]			0.00875433	0.00137235	0.488	1	2	9	B6SX34	B6SX34; B6TR16	B6SX34 [125-134]	0	1305.73	10	High	Not Found	Not Found	Not Found	Not Found	Not Found	High	High	High	High	High	High	Not Found	Not Found	Not Found	Not Found	Not Found	Not Found	Not Found	Not Found	Not Found	Not Found	Not Found	High	High	High	High	High	High
FALSE	High	Unambiguous	VITLPEASNA	[R].VITLPEASNA.[-]	1xiTRAQ8plex [N-Term]	1xiTRAQ8plex [N-Term]			0.0105965	0.00166251	0.452	1	2	7	B4FTA7	B4G1U4; B4FTA7	B4FTA7 [313-322]	0	1318.75	10	Not Found	Not Found	High	High	High	Not Found	Not Found	High	Not Found	Not Found	Not Found	Not Found	Not Found	Not Found	Not Found	Not Found	Not Found	Not Found	Not Found	Not Found	High	Not Found	Not Found	High	Not Found	High	High	Not Found	High
FALSE	High	Unambiguous	ANVVVASLEDK	[K].ANVVVASLEDK.[L]	2xiTRAQ8plex [N-Term; K11]	2xiTRAQ8plex [N-Term; K11]			0.00232277	0.000881586	0.753	1	1	2	B6TU74	B6TU74	B6TU74 [241-251]	0	1753.03	11	High	Not Found	Not Found	Not Found	Not Found	Not Found	Not Found	Not Found	Not Found	Not Found	Not Found	Not Found	Not Found	Not Found	Not Found	Not Found	Not Found	Not Found	Not Found	Not Found	Not Found	Not Found	High	High	Not Found	High	High	Not Found	High
FALSE	High	Unambiguous	DAVSEVVR	[K].DAVSEVVR.[S]	1xiTRAQ8plex [N-Term]	1xiTRAQ8plex [N-Term]			0.0130493	0.00257477	0.413	1	2	2	B4FR32	B4FR32; Q43272	B4FR32 [111-118]	0	1178.67	8	Not Found	Not Found	Not Found	Not Found	Not Found	Not Found	Not Found	Not Found	Not Found	Not Found	High	High	Not Found	Not Found	Not Found	Not Found	Not Found	Not Found	Not Found	Not Found	Not Found	Not Found	Not Found	High	High	High	High	High	High
FALSE	High	Unambiguous	NAAAVASGR	[K].NAAAVASGR.[G]	1xiTRAQ8plex [N-Term]	1xiTRAQ8plex [N-Term]			0.0144441	0.00345231	0.394	1	1	1	B6T6E2	B6T6E2	B6T6E2 [130-138]	0	1120.64	9	Not Found	Not Found	Not Found	Not Found	Not Found	Not Found	Not Found	Not Found	Not Found	Not Found	Not Found	Not Found	Not Found	Not Found	Not Found	Not Found	Not Found	Not Found	High	Not Found	Not Found	Not Found	Not Found	High	High	High	High	High	High
FALSE	High	Unambiguous	AMGTTDVR	[K].AMGTTDVR.[I]	1xiTRAQ8plex [N-Term]	1xiTRAQ8plex [N-Term]			0.040271	0.00743931	0.208	1	1	1	B6SJJ1	B6SJJ1	B6SJJ1 [51-58]	0	1154.61	8	Not Found	Not Found	Not Found	Not Found	Not Found	Not Found	Not Found	Not Found	Not Found	Not Found	Not Found	High	Not Found	Not Found	Not Found	Not Found	Not Found	Not Found	Not Found	Not Found	Not Found	Not Found	Not Found	High	High	High	High	High	High
FALSE	High	Unambiguous	VTDGCVGR	[K].VTDGCVGR.[SV]	1xiTRAQ8plex [N-Term]; 1xCarbamidomethyl [C5]	1xiTRAQ8plex [N-Term]; 1xCarbamidomethyl [C5]			0.00688195	0.00137235	0.534	1	2	2	B8A377	P80608; B8A377	B8A377 [27-34]	0	1167.61	8	Not Found	Not Found	Not Found	Not Found	Not Found	Not Found	Not Found	Not Found	Not Found	Not Found	High	High	Not Found	Not Found	Not Found	Not Found	Not Found	Not Found	Not Found	Not Found	Not Found	Not Found	Not Found	High	High	High	High	High	High
FALSE	High	Unambiguous	TLEAEAAHGTVTR	[K].TLEAEAAHGTVTR.[H]	1xiTRAQ8plex [N-Term]	1xiTRAQ8plex [N-Term]			2.74054e-08	0	2.869	3	5	24	B4G249; B4FN97; B4F9M9	B4G249; C0PD27; B4FN97; B4FLJ3; B4F9M9	B4G249 [302-314]; B4FN97 [302-314]; B4F9M9 [288-300]	0	1659.9	13	Not Found	Not Found	Not Found	Not Found	Not Found	Not Found	Not Found	Not Found	Not Found	Not Found	High	High	High	Not Found	Not Found	Not Found	Not Found	Not Found	Not Found	Not Found	Not Found	Not Found	Not Found	High	High	High	High	High	High
FALSE	High	Unambiguous	FIIGEEEE	[R].FIIGEEEE.[-]	1xiTRAQ8plex [N-Term]	1xiTRAQ8plex [N-Term]			0.0042434	0.00119431	0.63	1	2	14	B6TKD1	B6TKD1; Q6WFB1	B6TKD1 [264-271]	0	1269.65	8	Not Found	Not Found	Not Found	Not Found	Not Found	Not Found	Not Found	Not Found	Not Found	High	High	High	High	High	High	Not Found	Not Found	Not Found	Not Found	High	Not Found	Not Found	Not Found	High	High	High	High	High	High
FALSE	High	Unambiguous	NIAEAFTAIPEDR	[K].NIAEAFTAIPEDR.[R]	1xiTRAQ8plex [N-Term]	1xiTRAQ8plex [N-Term]			0.000274495	0	1.161	1	1	3	C0PE12	C0PE12	C0PE12 [327-339]	0	1750.93	13	High	Not Found	Not Found	Not Found	Not Found	Not Found	Not Found	Not Found	Not Found	Not Found	Not Found	Not Found	Not Found	Not Found	Not Found	Not Found	Not Found	Not Found	Not Found	Not Found	Not Found	High	High	High	High	Not Found	High	High	Not Found
FALSE	High	Unambiguous	IINVIGEPIDEK	[R].IINVIGEPIDEK.[G]	2xiTRAQ8plex [N-Term; K12]	2xiTRAQ8plex [N-Term; K12]			2.79419e-06	0	2.012	1	2	6	B6SVV9	C0HF32; B6SVV9	B6SVV9 [166-177]	0	1948.16	12	High	Not Found	Not Found	Not Found	Not Found	Not Found	Not Found	Not Found	Not Found	Not Found	Not Found	Not Found	Not Found	Not Found	Not Found	Not Found	Not Found	Not Found	Not Found	Not Found	High	High	High	High	High	High	High	High	High
FALSE	High	Unambiguous	TGQDPWWSA	[R].TGQDPWWSA.[-]	1xiTRAQ8plex [N-Term]	1xiTRAQ8plex [N-Term]			0.0172263	0.00358051	0.361	1	2	2	B4FSD8	B4FSD8; B6STX5	B4FSD8 [219-227]	0	1351.66	9	Not Found	Not Found	Not Found	Not Found	Not Found	Not Found	Not Found	Not Found	Not Found	Not Found	Not Found	Not Found	Not Found	Not Found	Not Found	Not Found	High	High	Not Found	Not Found	Not Found	Not Found	Not Found	High	Not Found	High	High	High	High
FALSE	High	Unambiguous	DGAPDNFHFVEDWVR	[K].DGAPDNFHFVEDWVR.[I]	1xiTRAQ8plex [N-Term]	1xiTRAQ8plex [N-Term]			0.000611624	0	1.011	1	3	1	Q41729	B4F9E2; B4F9L3; Q41729	Q41729 [367-381]	0	2108.01	15	High	Not Found	Not Found	Not Found	Not Found	Not Found	Not Found	Not Found	Not Found	Not Found	Not Found	Not Found	Not Found	Not Found	Not Found	Not Found	Not Found	Not Found	Not Found	Not Found	Not Found	Not Found	Not Found	Not Found	Not Found	High	High	High	High
FALSE	High	Unambiguous	APAAAAAAAP	[K].APAAAAAAAP.[-]	1xiTRAQ8plex [N-Term]	1xiTRAQ8plex [N-Term]			0.0522401	0.00898449	0.165	1	2	2	B6SXW8	B7ZZZ2; B6SXW8	B6SXW8 [575-584]	0	1085.63	10	Not Found	Not Found	Not Found	Not Found	Not Found	Not Found	Not Found	Not Found	Not Found	Not Found	Not Found	High	High	Not Found	Not Found	Not Found	Not Found	Not Found	Not Found	Not Found	Not Found	Not Found	Not Found	High	High	High	High	High	High
FALSE	High	Unambiguous	DAAVAAMR	[K].DAAVAAMR.[D]	1xiTRAQ8plex [N-Term]	1xiTRAQ8plex [N-Term]			0.0110581	0.00166251	0.444	1	1	1	B6TXM6	B6TXM6	B6TXM6 [61-68]	0	1108.61	8	Not Found	Not Found	Not Found	Not Found	Not Found	Not Found	Not Found	Not Found	Not Found	Not Found	Not Found	Not Found	Not Found	Not Found	Not Found	Not Found	Not Found	High	Not Found	Not Found	Not Found	Not Found	Not Found	High	High	High	High	High	High
FALSE	High	Unambiguous	AVDDIGDLLGK	[R].AVDDIGDLLGK.[T]	2xiTRAQ8plex [N-Term; K11]	2xiTRAQ8plex [N-Term; K11]			0.00181804	0	0.802	1	3	6	A1XCI5	Q06XS3; C0HH76; A1XCI5	A1XCI5 [98-108]	0	1724	11	High	High	Not Found	Not Found	Not Found	Not Found	Not Found	Not Found	Not Found	Not Found	Not Found	High	Not Found	Not Found	Not Found	Not Found	Not Found	Not Found	Not Found	Not Found	Not Found	High	High	High	High	High	High	High	High
FALSE	High	Unambiguous	TLPGVLALDDA	[K].TLPGVLALDDA.[-]	1xiTRAQ8plex [N-Term]	1xiTRAQ8plex [N-Term]			6.1144e-05	0	1.44	1	1	5	B4G0K4	B4G0K4	B4G0K4 [392-402]	0	1388.79	11	High	High	High	Not Found	Not Found	Not Found	Not Found	Not Found	Not Found	Not Found	Not Found	Not Found	Not Found	Not Found	Not Found	Not Found	Not Found	Not Found	Not Found	Not Found	Not Found	Not Found	High	High	High	High	High	High	High
FALSE	High	Unambiguous	GTGSGPSASCCSGVR	[R].GTGSGPSASCCSGVR.[N]	1xiTRAQ8plex [N-Term]; 2xCarbamidomethyl [C10; C11]	1xiTRAQ8plex [N-Term]; 2xCarbamidomethyl [C10; C11]			4.34244e-07	0	2.357	1	4	11	B6SY96	B6SY96; B6T089; O24583; Q2XX37	B6SY96 [48-62]	0	1743.81	15	Not Found	High	High	Not Found	Not Found	Not Found	Not Found	Not Found	Not Found	Not Found	Not Found	Not Found	Not Found	Not Found	Not Found	High	High	High	High	Not Found	Not Found	Not Found	Not Found	High	High	High	High	High	High
FALSE	High	Unambiguous	YGNPHSR	[R].YGNPHSR.[T]	1xiTRAQ8plex [N-Term]	1xiTRAQ8plex [N-Term]			0.0599727	0.00953563	0.143	1	3	1	B4FLP7	B4FLP7; B6T4S0; B6T3M2	B4FLP7 [79-85]	0	1134.6	7	Not Found	High	Not Found	Not Found	Not Found	Not Found	Not Found	Not Found	Not Found	Not Found	Not Found	Not Found	Not Found	Not Found	Not Found	Not Found	Not Found	Not Found	Not Found	Not Found	Not Found	Not Found	Not Found	High	High	High	High	High	High
FALSE	High	Unambiguous	NSAIQQNHR	[K].NSAIQQNHR.[L]	1xiTRAQ8plex [N-Term]	1xiTRAQ8plex [N-Term]			0.00461491	0.00119431	0.613	1	1	1	B4F9V2	B4F9V2	B4F9V2 [195-203]	0	1371.74	9	Not Found	High	Not Found	Not Found	Not Found	Not Found	Not Found	Not Found	Not Found	Not Found	Not Found	Not Found	Not Found	Not Found	Not Found	Not Found	Not Found	Not Found	Not Found	Not Found	Not Found	Not Found	Not Found	High	Not Found	High	High	High	High
FALSE	High	Unambiguous	GGLNQMTR	[K].GGLNQMTR.[S]	1xiTRAQ8plex [N-Term]; 1xOxidation [M6]	1xiTRAQ8plex [N-Term]; 1xOxidation [M6]			0.0409929	0.00743931	0.205	1	2	1	B4FFM6	B6SUU1; B4FFM6	B4FFM6 [173-180]	0	1196.64	8	Not Found	Not Found	High	Not Found	Not Found	Not Found	Not Found	Not Found	Not Found	Not Found	Not Found	Not Found	Not Found	Not Found	Not Found	Not Found	Not Found	Not Found	Not Found	Not Found	Not Found	Not Found	Not Found	High	High	High	High	High	High
FALSE	High	Unambiguous	SIDSAMR	[K].SIDSAMR.[I]	1xiTRAQ8plex [N-Term]	1xiTRAQ8plex [N-Term]			0.0215781	0.00451489	0.319	1	1	3	B6U1J2	B6U1J2	B6U1J2 [185-191]	0	1083.58	7	Not Found	Not Found	Not Found	Not Found	Not Found	Not Found	Not Found	Not Found	Not Found	Not Found	Not Found	Not Found	Not Found	Not Found	High	High	High	Not Found	Not Found	Not Found	Not Found	Not Found	Not Found	High	High	High	High	High	High
FALSE	High	Unambiguous	SIDSAMR	[K].SIDSAMR.[I]	1xiTRAQ8plex [N-Term]; 1xOxidation [M6]	1xiTRAQ8plex [N-Term]; 1xOxidation [M6]			0.0512796	0.00898449	0.168	1	1	1	B6U1J2	B6U1J2	B6U1J2 [185-191]	0	1099.57	7	Not Found	Not Found	Not Found	Not Found	Not Found	Not Found	Not Found	Not Found	Not Found	Not Found	Not Found	Not Found	Not Found	Not Found	Not Found	High	Not Found	Not Found	Not Found	Not Found	Not Found	Not Found	Not Found	High	High	High	High	High	High
FALSE	High	Unambiguous	SICPSNSGR	[K].SICPSNSGR.[F]	1xiTRAQ8plex [N-Term]; 1xCarbamidomethyl [C3]	1xiTRAQ8plex [N-Term]; 1xCarbamidomethyl [C3]			0.059593	0.00953563	0.144	1	1	3	B4FVT1	B4FVT1	B4FVT1 [234-242]	0	1281.65	9	Not Found	Not Found	Not Found	Not Found	Not Found	Not Found	Not Found	Not Found	Not Found	Not Found	Not Found	Not Found	Not Found	Not Found	Not Found	High	Not Found	Not Found	High	High	Not Found	Not Found	Not Found	High	High	High	High	High	High
FALSE	High	Unambiguous	AALSDFDR	[R].AALSDFDR.[F]	1xiTRAQ8plex [N-Term]	1xiTRAQ8plex [N-Term]			0.00512323	0.00137235	0.592	1	2	5	B6T6B8	B4FUA9; B6T6B8	B6T6B8 [109-116]	0	1198.64	8	Not Found	Not Found	Not Found	Not Found	Not Found	Not Found	Not Found	Not Found	Not Found	Not Found	High	High	High	Not Found	Not Found	Not Found	Not Found	Not Found	Not Found	Not Found	Not Found	Not Found	Not Found	High	High	High	High	High	High
FALSE	High	Unambiguous	TCGGQGQVVSSTR	[K].TCGGQGQVVSSTR.[T]	1xiTRAQ8plex [N-Term]; 1xCarbamidomethyl [C2]	1xiTRAQ8plex [N-Term]; 1xCarbamidomethyl [C2]			1.40244e-05	0	1.713	2	2	6	C4IY64; C0P6X3	C4IY64; C0P6X3	C4IY64 [54-66]; C0P6X3 [250-262]	0	1640.83	13	Not Found	High	High	High	High	Not Found	Not Found	Not Found	Not Found	Not Found	Not Found	Not Found	Not Found	Not Found	Not Found	Not Found	Not Found	Not Found	Not Found	Not Found	Not Found	Not Found	Not Found	High	High	High	High	High	High
FALSE	High	Unambiguous	THFDAGDER	[K].THFDAGDER.[A]	1xiTRAQ8plex [N-Term]	1xiTRAQ8plex [N-Term]			0.000416707	0	1.083	1	2	8	B6U534	B4G1K9; B6U534	B6U534 [89-97]	0	1351.65	9	Not Found	Not Found	Not Found	Not Found	Not Found	Not Found	Not Found	Not Found	Not Found	High	High	High	Not Found	Not Found	Not Found	Not Found	Not Found	Not Found	Not Found	Not Found	Not Found	Not Found	Not Found	High	High	High	High	High	High
FALSE	High	Unambiguous	GIAAGMQNTG	[K].GIAAGMQNTG.[-]	1xiTRAQ8plex [N-Term]	1xiTRAQ8plex [N-Term]			0.01257	0.00227697	0.42	2	14	5	Q9SAZ6; Q43267	B4F8W3; B8XPZ2; Q9SAZ6; Q84KR7; B4FAP2; C4IZK9; P04711; B4FUJ8; B4FA25; E9NQE1; Q0R5Z5; B7ZXA3; C0P300; Q43267	Q9SAZ6 [951-960]; Q43267 [961-970]	0	1223.64	10	Not Found	Not Found	Not Found	Not Found	Not Found	Not Found	Not Found	High	High	High	Not Found	Not Found	Not Found	Not Found	Not Found	Not Found	Not Found	Not Found	Not Found	Not Found	Not Found	Not Found	Not Found	High	High	High	High	High	High
FALSE	High	Unambiguous	GIAAGMQNTG	[K].GIAAGMQNTG.[-]	1xiTRAQ8plex [N-Term]; 1xOxidation [M6]	1xiTRAQ8plex [N-Term]; 1xOxidation [M6]			0.00821806	0.00137235	0.5	2	14	15	Q9SAZ6; Q43267	B4F8W3; B8XPZ2; Q9SAZ6; Q84KR7; B4FAP2; C4IZK9; P04711; B4FUJ8; B4FA25; E9NQE1; Q0R5Z5; B7ZXA3; C0P300; Q43267	Q9SAZ6 [951-960]; Q43267 [961-970]	0	1239.63	10	Not Found	High	High	High	Not Found	Not Found	Not Found	High	High	High	High	High	High	High	Not Found	Not Found	Not Found	Not Found	Not Found	Not Found	Not Found	Not Found	Not Found	High	High	High	High	High	High
FALSE	High	Unambiguous	GTYQASTK	[K].GTYQASTK.[L]	2xiTRAQ8plex [N-Term; K8]	2xiTRAQ8plex [N-Term; K8]			0.00129043	0	0.869	1	2	7	B6T2E1	B6T2E1; Q5IBC6	B6T2E1 [176-183]	0	1463.83	8	Not Found	Not Found	Not Found	Not Found	Not Found	Not Found	Not Found	Not Found	Not Found	Not Found	Not Found	Not Found	Not Found	Not Found	High	High	High	Not Found	Not Found	Not Found	Not Found	Not Found	Not Found	High	High	High	High	High	High
FALSE	High	Unambiguous	GTMTTTHSYTGDQR	[K].GTMTTTHSYTGDQR.[L]	1xiTRAQ8plex [N-Term]	1xiTRAQ8plex [N-Term]			6.84316e-06	0	1.846	1	3	7	B4F8L7	P09315; B4F8L7; Q6LBU9	B4F8L7 [257-270]	0	1859.89	14	Not Found	Not Found	Not Found	Not Found	Not Found	Not Found	Not Found	Not Found	Not Found	Not Found	Not Found	Not Found	Not Found	High	High	High	Not Found	Not Found	High	Not Found	Not Found	Not Found	Not Found	High	High	High	High	High	High
FALSE	High	Unambiguous	GTMTTTHSYTGDQR	[K].GTMTTTHSYTGDQR.[L]	1xiTRAQ8plex [N-Term]; 1xOxidation [M3]	1xiTRAQ8plex [N-Term]; 1xOxidation [M3]			8.86993e-05	0	1.371	1	3	12	B4F8L7	P09315; B4F8L7; Q6LBU9	B4F8L7 [257-270]	0	1875.88	14	Not Found	Not Found	Not Found	Not Found	Not Found	Not Found	Not Found	Not Found	Not Found	Not Found	High	High	High	High	High	High	High	Not Found	Not Found	Not Found	Not Found	Not Found	Not Found	High	High	High	High	High	High
FALSE	High	Unambiguous	ASATAAATTK	[K].ASATAAATTK.[E]	2xiTRAQ8plex [N-Term; K10]	2xiTRAQ8plex [N-Term; K10]			0.000340091	0	1.121	1	1	3	B4FRS6	B4FRS6	B4FRS6 [187-196]	0	1500.88	10	Not Found	High	High	High	Not Found	Not Found	Not Found	Not Found	Not Found	Not Found	Not Found	Not Found	Not Found	Not Found	Not Found	Not Found	Not Found	Not Found	Not Found	Not Found	Not Found	Not Found	Not Found	High	High	High	High	High	High
FALSE	High	Unambiguous	HNTPGQLELR	[R].HNTPGQLELR.[K]	1xiTRAQ8plex [N-Term]	1xiTRAQ8plex [N-Term]			0.0391007	0.00743931	0.213	1	1	4	P25461	P25461	P25461 [40-49]	0	1468.82	10	Not Found	High	High	High	Not Found	Not Found	Not Found	Not Found	Not Found	Not Found	Not Found	Not Found	Not Found	Not Found	Not Found	Not Found	Not Found	Not Found	Not Found	Not Found	Not Found	Not Found	Not Found	High	High	High	High	High	High
FALSE	High	Unambiguous	TLASDGIR	[K].TLASDGIR.[G]	1xiTRAQ8plex [N-Term]	1xiTRAQ8plex [N-Term]			0.00200048	0.0004848	0.783	1	1	10	B4FSA7	B4FSA7	B4FSA7 [238-245]	0	1136.66	8	Not Found	Not Found	Not Found	Not Found	Not Found	Not Found	Not Found	Not Found	Not Found	Not Found	Not Found	Not Found	Not Found	Not Found	Not Found	Not Found	High	High	High	High	Not Found	Not Found	Not Found	High	High	High	High	High	High
FALSE	High	Unambiguous	QVTVDRPDVAGR	[R].QVTVDRPDVAGR.[V]	1xiTRAQ8plex [N-Term]	1xiTRAQ8plex [N-Term]			0.0011572	0	0.89	1	2	9	C4JB77	C4JB77; C0PIL7	C4JB77 [185-196]	0	1616.9	12	Not Found	Not Found	High	High	High	Not Found	Not Found	Not Found	Not Found	Not Found	Not Found	Not Found	Not Found	Not Found	Not Found	Not Found	Not Found	Not Found	Not Found	Not Found	Not Found	Not Found	Not Found	High	High	High	High	High	High
FALSE	High	Unambiguous	EMAPDNFR	[K].EMAPDNFR.[L]	1xiTRAQ8plex [N-Term]	1xiTRAQ8plex [N-Term]			0.0227783	0.00451489	0.309	2	4	6	B4FN63; B4FUM2	B4FN63; Q9SLP5; B4FUM2; B6TEW2	B4FN63 [275-282]; B4FUM2 [276-283]	0	1283.64	8	Not Found	Not Found	Not Found	Not Found	Not Found	Not Found	Not Found	Not Found	Not Found	High	High	High	High	Not Found	Not Found	Not Found	Not Found	Not Found	Not Found	Not Found	Not Found	Not Found	Not Found	High	High	High	High	High	High
FALSE	High	Unambiguous	VGAEIVR	[K].VGAEIVR.[KR]	1xiTRAQ8plex [N-Term]	1xiTRAQ8plex [N-Term]			0.0239213	0.0053308	0.3	2	5	3	C0PHP3; B6THN2	B6SH83; Q6B7Q9; C0P530; C0PHP3; B6THN2	C0PHP3 [494-500]; B6THN2 [494-500]	0	1047.65	7	Not Found	Not Found	Not Found	Not Found	Not Found	Not Found	Not Found	High	High	High	Not Found	Not Found	Not Found	Not Found	Not Found	Not Found	Not Found	Not Found	Not Found	Not Found	Not Found	Not Found	Not Found	High	High	High	High	High	High
FALSE	High	Unambiguous	EVATAIR	[K].EVATAIR.[G]	1xiTRAQ8plex [N-Term]	1xiTRAQ8plex [N-Term]			0.0344033	0.0067366	0.235	1	5	5	C0PCQ6	C4J880; C0PCQ6; B6TNR8; C0PC46; C0PPD4	C0PCQ6 [129-135]	0	1063.64	7	Not Found	Not Found	Not Found	Not Found	Not Found	Not Found	Not Found	Not Found	Not Found	Not Found	Not Found	Not Found	Not Found	Not Found	Not Found	Not Found	Not Found	High	High	High	Not Found	Not Found	Not Found	High	High	High	High	High	High
FALSE	High	Unambiguous	VQVVGPDGR	[R].VQVVGPDGR.[R]	1xiTRAQ8plex [N-Term]	1xiTRAQ8plex [N-Term]			0.00456945	0.00119431	0.615	1	3	6	B6TFX9	B4FMP8; Q84TL6; B6TFX9	B6TFX9 [263-271]	0	1230.71	9	Not Found	High	High	High	Not Found	Not Found	Not Found	Not Found	Not Found	Not Found	Not Found	Not Found	Not Found	Not Found	Not Found	Not Found	Not Found	Not Found	Not Found	Not Found	Not Found	Not Found	Not Found	High	High	High	High	High	High
FALSE	High	Unambiguous	QFYGEK	[K].QFYGEK.[V]	2xiTRAQ8plex [N-Term; K6]	2xiTRAQ8plex [N-Term; K6]			0.0215781	0.00451489	0.319	1	5	5	B4F8P6	Q84LP6; E9NQE2; P16243; Q8S484; B4F8P6	B4F8P6 [316-321]	0	1379.78	6	Not Found	Not Found	Not Found	Not Found	Not Found	Not Found	Not Found	Not Found	Not Found	Not Found	Not Found	Not Found	High	High	High	Not Found	Not Found	Not Found	Not Found	Not Found	Not Found	Not Found	Not Found	High	High	High	High	High	High
FALSE	High	Unambiguous	ITITNDK	[K].ITITNDK.[G]	2xiTRAQ8plex [N-Term; K7]	2xiTRAQ8plex [N-Term; K7]			0.0156486	0.00358051	0.379	4	10	8	B6SZ69; C4J410; B7ZZ42; P11143	B6U1E4; Q9S9I7; Q41816; Q5EBY7; Q41817; B6SZ69; C4J410; B4FRL9; B7ZZ42; P11143	B6SZ69 [507-513]; C4J410 [506-512]; B7ZZ42 [507-513]; P11143 [503-509]	0	1412.86	7	Not Found	Not Found	Not Found	Not Found	Not Found	Not Found	High	High	High	High	High	Not Found	Not Found	Not Found	Not Found	Not Found	Not Found	Not Found	Not Found	Not Found	Not Found	Not Found	Not Found	High	High	High	High	High	High
FALSE	High	Unambiguous	IADAVNAR	[R].IADAVNAR.[L]	1xiTRAQ8plex [N-Term]	1xiTRAQ8plex [N-Term]			0.000772388	0	0.967	1	1	3	B4F932	B4F932	B4F932 [56-63]	0	1133.66	8	Not Found	Not Found	High	High	High	Not Found	Not Found	Not Found	Not Found	Not Found	Not Found	Not Found	Not Found	Not Found	Not Found	Not Found	Not Found	Not Found	Not Found	Not Found	Not Found	Not Found	Not Found	High	High	High	High	High	High
FALSE	High	Unambiguous	KYQGEQGGR	[R].KYQGEQGGR.[I]	2xiTRAQ8plex [N-Term; K1]	2xiTRAQ8plex [N-Term; K1]			0.0269942	0.00565324	0.278	1	1	1	C4J2I7	C4J2I7	C4J2I7 [261-269]	1	1630.91	9	Not Found	Not Found	Not Found	Not Found	Not Found	Not Found	Not Found	Not Found	Not Found	Not Found	Not Found	Not Found	Not Found	Not Found	High	Not Found	Not Found	Not Found	Not Found	Not Found	Not Found	Not Found	Not Found	High	High	High	High	High	High
FALSE	High	Unambiguous	VTVDQVR	[K].VTVDQVR.[A]	1xiTRAQ8plex [N-Term]	1xiTRAQ8plex [N-Term]			0.0160717	0.00358051	0.374	1	1	4	B6U1J2	B6U1J2	B6U1J2 [165-171]	0	1120.66	7	Not Found	Not Found	Not Found	Not Found	Not Found	Not Found	Not Found	Not Found	Not Found	Not Found	Not Found	Not Found	Not Found	Not Found	Not Found	High	High	High	Not Found	Not Found	Not Found	Not Found	Not Found	High	High	High	High	High	High
FALSE	High	Unambiguous	EVYLSAK	[K].EVYLSAK.[G]	2xiTRAQ8plex [N-Term; K7]	2xiTRAQ8plex [N-Term; K7]			0.00198052	0.0004848	0.785	1	27	55	B7ZYP6	C5IHE3; C5IHE7; C5IHE8; C5IHE1; C5IHF1; C5IHD3; C5IHC9; C5IHC6; C5IHE5; C5IHE0; E9NQE5; C5IHC7; B8YDC0; C5IHD1; C5IHE9; C5IHE4; D3K3U9; C5IHE2; C5IHE6; P11155; C5IHD0; C5IHD6; C5IHD5; C5IHF0; C5IHC5; B7ZYP6; C5IHC4	B7ZYP6 [284-290]	0	1417.85	7	Not Found	Not Found	High	Not Found	Not Found	Not Found	Not Found	Not Found	Not Found	Not Found	Not Found	Not Found	Not Found	High	High	High	High	High	High	High	High	High	High	High	High	High	High	High	High
FALSE	High	Unambiguous	MLAGEVK	[K].MLAGEVK.[E]	2xiTRAQ8plex [N-Term; K7]; 1xOxidation [M1]	2xiTRAQ8plex [N-Term; K7]; 1xOxidation [M1]			0.0157323	0.00358051	0.378	2	2	3	C4J9D9; C0PFV4	C4J9D9; C0PFV4	C4J9D9 [156-162]; C0PFV4 [881-887]	0	1371.81	7	Not Found	Not Found	Not Found	Not Found	Not Found	Not Found	Not Found	Not Found	Not Found	Not Found	Not Found	High	High	Not Found	Not Found	Not Found	Not Found	Not Found	Not Found	Not Found	Not Found	Not Found	Not Found	High	High	High	High	High	High
FALSE	High	Unambiguous	VTGEAIK	[KR].VTGEAIK.[H]	2xiTRAQ8plex [N-Term; K7]	2xiTRAQ8plex [N-Term; K7]			0.018865	0.00411612	0.344	2	6	2	B4G0K5; B4FUK7	B6SS31; C4J722; B4G0K5; B4F9U9; C0PGD3; B4FUK7	B4G0K5 [254-260]; B4FUK7 [247-253]	0	1325.82	7	Not Found	Not Found	Not Found	Not Found	Not Found	Not Found	Not Found	Not Found	Not Found	Not Found	Not Found	Not Found	High	Not Found	Not Found	Not Found	Not Found	Not Found	Not Found	Not Found	Not Found	Not Found	Not Found	High	High	High	High	High	High
FALSE	High	Unambiguous	LVAADAK	[K].LVAADAK.[L]	2xiTRAQ8plex [N-Term; K7]	2xiTRAQ8plex [N-Term; K7]			0.00575202	0.00137235	0.569	2	2	12	B4FRH5; B6TS21	B4FRH5; B6TS21	B4FRH5 [244-250]; B6TS21 [244-250]	0	1295.81	7	Not Found	Not Found	Not Found	Not Found	Not Found	Not Found	Not Found	Not Found	Not Found	Not Found	Not Found	Not Found	Not Found	Not Found	High	High	High	Not Found	Not Found	Not Found	Not Found	Not Found	Not Found	High	High	High	High	High	High
FALSE	High	Unambiguous	VGCVTGDR	[R].VGCVTGDR.[I]	1xiTRAQ8plex [N-Term]; 1xCarbamidomethyl [C3]	1xiTRAQ8plex [N-Term]; 1xCarbamidomethyl [C3]			0.021695	0.00451489	0.318	1	1	1	B6U0L0	B6U0L0	B6U0L0 [150-157]	0	1167.61	8	Not Found	Not Found	Not Found	Not Found	Not Found	Not Found	Not Found	Not Found	Not Found	Not Found	Not Found	Not Found	Not Found	High	Not Found	Not Found	Not Found	Not Found	Not Found	Not Found	Not Found	Not Found	Not Found	High	High	High	High	High	High
FALSE	High	Unambiguous	EHASVPFDDQCSILEK	[K].EHASVPFDDQCSILEK.[E]	2xiTRAQ8plex [N-Term; K16]; 1xCarbamidomethyl [C11]	2xiTRAQ8plex [N-Term; K16]; 1xCarbamidomethyl [C11]			2.00221e-05	0	1.647	1	7	2	Q41729	B6SVK2; B4F9E2; C0P626; B4F9L3; C0P441; Q41728; Q41729	Q41729 [191-206]; [393-408]	0	2483.27	16	Not Found	Not Found	Not Found	Not Found	Not Found	Not Found	Not Found	Not Found	Not Found	Not Found	High	High	Not Found	Not Found	Not Found	Not Found	Not Found	Not Found	Not Found	Not Found	Not Found	Not Found	Not Found	High	High	High	High	High	High
FALSE	High	Unambiguous	DGAEGSR	[K].DGAEGSR.[G]	1xiTRAQ8plex [N-Term]	1xiTRAQ8plex [N-Term]			0.0237912	0.0053308	0.301	1	1	4	B4FBY4	B4FBY4	B4FBY4 [224-230]	0	995.506	7	Not Found	Not Found	Not Found	Not Found	High	High	Not Found	Not Found	Not Found	Not Found	Not Found	Not Found	Not Found	Not Found	Not Found	Not Found	Not Found	Not Found	Not Found	Not Found	Not Found	Not Found	Not Found	High	High	High	High	High	High
FALSE	High	Unambiguous	SEGSSDER	[K].SEGSSDER.[Q]	1xiTRAQ8plex [N-Term]	1xiTRAQ8plex [N-Term]			0.0252665	0.00548427	0.29	1	1	1	B4G137	B4G137	B4G137 [19-26]	0	1170.55	8	Not Found	Not Found	Not Found	Not Found	Not Found	High	Not Found	Not Found	Not Found	Not Found	Not Found	Not Found	Not Found	Not Found	Not Found	Not Found	Not Found	Not Found	Not Found	Not Found	Not Found	Not Found	Not Found	High	High	High	High	High	High
FALSE	High	Unambiguous	SQCINHGR	[KR].SQCINHGR.[Y]	1xiTRAQ8plex [N-Term]; 1xCarbamidomethyl [C3]	1xiTRAQ8plex [N-Term]; 1xCarbamidomethyl [C3]			0.0476406	0.00872401	0.18	1	6	1	C0PCZ4	B6U4K3; B4FAD8; C0PCZ4; C0PGT1; C0P9P0; B6U0J6	C0PCZ4 [253-260]	0	1275.65	8	Not Found	Not Found	High	Not Found	Not Found	Not Found	Not Found	Not Found	Not Found	Not Found	Not Found	Not Found	Not Found	Not Found	Not Found	Not Found	Not Found	Not Found	Not Found	Not Found	Not Found	Not Found	Not Found	High	High	High	High	High	High
FALSE	High	Unambiguous	EQTNAAGER	[R].EQTNAAGER.[M]	1xiTRAQ8plex [N-Term]	1xiTRAQ8plex [N-Term]			0.00269238	0.000881586	0.723	1	1	3	Q9SLP6	Q9SLP6	Q9SLP6 [277-285]	0	1279.65	9	Not Found	Not Found	Not Found	Not Found	Not Found	High	High	Not Found	Not Found	Not Found	Not Found	Not Found	Not Found	Not Found	Not Found	Not Found	Not Found	Not Found	Not Found	Not Found	Not Found	Not Found	Not Found	High	High	High	High	High	High
FALSE	High	Unambiguous	DTTQEDPR	[R].DTTQEDPR.[E]	1xiTRAQ8plex [N-Term]	1xiTRAQ8plex [N-Term]			0.0275996	0.00565324	0.274	2	2	3	B4FRH5; B6TS21	B4FRH5; B6TS21	B4FRH5 [269-276]; B6TS21 [269-276]	0	1265.63	8	Not Found	Not Found	Not Found	Not Found	Not Found	High	High	Not Found	Not Found	Not Found	Not Found	Not Found	Not Found	Not Found	Not Found	Not Found	Not Found	Not Found	Not Found	Not Found	Not Found	Not Found	Not Found	High	High	High	High	High	High
FALSE	High	Unambiguous	SGGDDYGR	[R].SGGDDYGR.[G]	1xiTRAQ8plex [N-Term]	1xiTRAQ8plex [N-Term]			0.00656943	0.00137235	0.543	1	1	2	B6UCP6	B6UCP6	B6UCP6 [59-66]	0	1130.54	8	Not Found	Not Found	Not Found	Not Found	Not Found	High	High	Not Found	Not Found	Not Found	Not Found	Not Found	Not Found	Not Found	Not Found	Not Found	Not Found	Not Found	Not Found	Not Found	Not Found	Not Found	Not Found	High	High	High	High	High	High
FALSE	High	Unambiguous	ENDVDGR	[K].ENDVDGR.[A]	1xiTRAQ8plex [N-Term]	1xiTRAQ8plex [N-Term]			0.0235334	0.0047879	0.303	1	1	4	B6ST36	B6ST36	B6ST36 [175-181]	0	1108.55	7	Not Found	Not Found	Not Found	Not Found	Not Found	High	High	Not Found	Not Found	Not Found	Not Found	Not Found	Not Found	Not Found	Not Found	Not Found	Not Found	Not Found	Not Found	Not Found	Not Found	Not Found	Not Found	High	High	High	High	High	High
FALSE	High	Unambiguous	SQVGTPR	[K].SQVGTPR.[T]	1xiTRAQ8plex [N-Term]	1xiTRAQ8plex [N-Term]			0.0603552	0.00953563	0.142	1	1	3	B4FYP4	B4FYP4	B4FYP4 [294-300]	0	1048.61	7	Not Found	Not Found	Not Found	Not Found	Not Found	Not Found	Not Found	Not Found	Not Found	Not Found	Not Found	Not Found	Not Found	Not Found	Not Found	Not Found	Not Found	High	High	High	Not Found	Not Found	Not Found	High	High	High	High	High	High
FALSE	High	Unambiguous	DASDGSEK	[K].DASDGSEK.[A]	2xiTRAQ8plex [N-Term; K8]	2xiTRAQ8plex [N-Term; K8]			0.00279996	0.000881586	0.715	1	4	5	B4FT31	B6UBG7; B4FT31; B4F817; B6UCX2	B4FT31 [116-123]	0	1416.74	8	Not Found	Not Found	Not Found	Not Found	Not Found	High	High	Not Found	High	High	Not Found	Not Found	Not Found	Not Found	Not Found	Not Found	Not Found	Not Found	Not Found	Not Found	Not Found	Not Found	Not Found	High	High	High	High	High	High
FALSE	High	Unambiguous	AQPTPQDEMR	[R].AQPTPQDEMR.[Y]	1xiTRAQ8plex [N-Term]	1xiTRAQ8plex [N-Term]			0.00236915	0.000881586	0.749	1	4	12	Q43267	B8XPZ2; Q84KR7; E9NQE1; Q43267	Q43267 [233-242]	0	1476.74	10	Not Found	Not Found	Not Found	Not Found	Not Found	Not Found	Not Found	High	High	High	Not Found	Not Found	Not Found	Not Found	Not Found	Not Found	Not Found	Not Found	Not Found	Not Found	Not Found	Not Found	Not Found	High	High	High	High	High	High
FALSE	High	Unambiguous	AQPTPQDEMR	[R].AQPTPQDEMR.[Y]	1xiTRAQ8plex [N-Term]; 1xOxidation [M9]	1xiTRAQ8plex [N-Term]; 1xOxidation [M9]			0.00262716	0.000881586	0.728	1	4	11	Q43267	B8XPZ2; Q84KR7; E9NQE1; Q43267	Q43267 [233-242]	0	1492.74	10	Not Found	Not Found	Not Found	High	Not Found	High	High	High	High	High	Not Found	Not Found	Not Found	Not Found	Not Found	Not Found	Not Found	Not Found	Not Found	Not Found	Not Found	Not Found	Not Found	High	High	High	High	High	High
FALSE	High	Unambiguous	SGVSGAGR	[K].SGVSGAGR.[G]	1xiTRAQ8plex [N-Term]	1xiTRAQ8plex [N-Term]			0.0206673	0.00451489	0.327	1	2	2	C0PIR4	C0PIR4; B4FAI1	C0PIR4 [257-264]	0	994.558	8	Not Found	Not Found	Not Found	Not Found	Not Found	Not Found	Not Found	Not Found	Not Found	Not Found	Not Found	Not Found	Not Found	High	Not Found	Not Found	Not Found	Not Found	Not Found	Not Found	Not Found	Not Found	Not Found	High	High	High	High	High	High
FALSE	High	Unambiguous	QATYTTAR	[R].QATYTTAR.[L]	1xiTRAQ8plex [N-Term]	1xiTRAQ8plex [N-Term]			0.00229989	0.000881586	0.755	1	3	3	B4FRG8	B4FBF6; B4FRG8; B6T8M6	B4FRG8 [89-96]	0	1215.66	8	Not Found	Not Found	High	High	Not Found	Not Found	Not Found	Not Found	Not Found	Not Found	Not Found	Not Found	Not Found	Not Found	Not Found	Not Found	Not Found	Not Found	Not Found	Not Found	Not Found	Not Found	Not Found	High	High	High	High	High	High
FALSE	High	Unambiguous	EEDVAGGR	[R].EEDVAGGR.[Q]	1xiTRAQ8plex [N-Term]	1xiTRAQ8plex [N-Term]			0.0024045	0.000881586	0.746	1	1	2	B6TJT2	B6TJT2	B6TJT2 [317-324]	0	1136.58	8	Not Found	Not Found	Not Found	Not Found	Not Found	High	High	Not Found	Not Found	Not Found	Not Found	Not Found	Not Found	Not Found	Not Found	Not Found	Not Found	Not Found	Not Found	Not Found	Not Found	Not Found	Not Found	High	High	High	High	High	High
FALSE	High	Unambiguous	STPEAEK	[K].STPEAEK.[Y]	2xiTRAQ8plex [N-Term; K7]	2xiTRAQ8plex [N-Term; K7]			0.0467791	0.00872401	0.183	1	4	2	B4G259	B6SRD4; B4G259; Q41806; B6TI20	B4G259 [194-200]	0	1369.78	7	Not Found	Not Found	Not Found	Not Found	Not Found	Not Found	Not Found	High	Not Found	Not Found	High	Not Found	Not Found	Not Found	Not Found	Not Found	Not Found	Not Found	Not Found	Not Found	Not Found	Not Found	Not Found	High	High	High	High	High	High
FALSE	High	Unambiguous	SAVDSGAHNATNSLHR	[K].SAVDSGAHNATNSLHR.[I]	1xiTRAQ8plex [N-Term]	1xiTRAQ8plex [N-Term]			0.00459212	0.00119431	0.614	1	1	2	B6U4F7	B6U4F7	B6U4F7 [344-359]	0	1940.98	16	Not Found	Not Found	High	High	Not Found	Not Found	Not Found	Not Found	Not Found	Not Found	Not Found	Not Found	Not Found	Not Found	Not Found	Not Found	Not Found	Not Found	Not Found	Not Found	Not Found	Not Found	Not Found	High	High	High	High	High	High
FALSE	High	Unambiguous	DHACVVGGYR	[R].DHACVVGGYR.[V]	1xiTRAQ8plex [N-Term]; 1xCarbamidomethyl [C4]	1xiTRAQ8plex [N-Term]; 1xCarbamidomethyl [C4]			0.0506509	0.00898449	0.17	1	1	1	B6T4G7	B6T4G7	B6T4G7 [290-299]	0	1437.72	10	Not Found	Not Found	High	Not Found	Not Found	Not Found	Not Found	Not Found	Not Found	Not Found	Not Found	Not Found	Not Found	Not Found	Not Found	Not Found	Not Found	Not Found	Not Found	Not Found	Not Found	Not Found	Not Found	High	High	High	High	High	High
FALSE	High	Unambiguous	GDYAVEVGR	[R].GDYAVEVGR.[N]	1xiTRAQ8plex [N-Term]	1xiTRAQ8plex [N-Term]			0.000194678	0	1.225	1	2	5	C0HHC4	C0HHC4; C4P9N1	C0HHC4 [103-111]	0	1269.67	9	Not Found	Not Found	Not Found	Not Found	Not Found	Not Found	Not Found	Not Found	Not Found	High	High	High	Not Found	Not Found	Not Found	Not Found	Not Found	Not Found	Not Found	Not Found	Not Found	Not Found	Not Found	High	High	High	High	High	High
FALSE	High	Unambiguous	GGTAVEGLR	[R].GGTAVEGLR.[G]	1xiTRAQ8plex [N-Term]	1xiTRAQ8plex [N-Term]			0.000840501	0	0.951	1	3	5	B4FWG2	B4FRE9; B6U6C8; B4FWG2	B4FWG2 [199-207]	0	1163.67	9	Not Found	Not Found	Not Found	Not Found	Not Found	Not Found	Not Found	Not Found	Not Found	Not Found	Not Found	High	High	High	Not Found	Not Found	Not Found	Not Found	Not Found	Not Found	Not Found	Not Found	Not Found	High	High	High	High	High	High
FALSE	High	Unambiguous	NMLANEGVR	[R].NMLANEGVR.[S]	1xiTRAQ8plex [N-Term]	1xiTRAQ8plex [N-Term]			0.00109844	0	0.9	1	3	1	B4FRG8	B4FBF6; B4FRG8; B6T8M6	B4FRG8 [68-76]	0	1307.7	9	Not Found	Not Found	Not Found	Not Found	High	Not Found	Not Found	Not Found	Not Found	Not Found	Not Found	Not Found	Not Found	Not Found	Not Found	Not Found	Not Found	Not Found	Not Found	Not Found	Not Found	Not Found	Not Found	High	High	High	High	High	High
FALSE	High	Unambiguous	NMLANEGVR	[R].NMLANEGVR.[S]	1xiTRAQ8plex [N-Term]; 1xOxidation [M2]	1xiTRAQ8plex [N-Term]; 1xOxidation [M2]			0.0111172	0.00166251	0.443	1	3	2	B4FRG8	B4FBF6; B4FRG8; B6T8M6	B4FRG8 [68-76]	0	1323.7	9	Not Found	Not Found	Not Found	High	High	Not Found	Not Found	Not Found	Not Found	Not Found	Not Found	Not Found	Not Found	Not Found	Not Found	Not Found	Not Found	Not Found	Not Found	Not Found	Not Found	Not Found	Not Found	High	High	High	High	High	High
FALSE	High	Unambiguous	HVLVDGK	[R].HVLVDGK.[V]	2xiTRAQ8plex [N-Term; K7]	2xiTRAQ8plex [N-Term; K7]			0.0348019	0.00692465	0.233	1	4	5	O22453	Q6QU83; B4FMF2; O22453; B4FMI5	O22453 [69-75]	0	1375.85	7	Not Found	Not Found	High	High	Not Found	Not Found	Not Found	Not Found	Not Found	Not Found	Not Found	Not Found	Not Found	Not Found	Not Found	Not Found	Not Found	Not Found	Not Found	Not Found	Not Found	Not Found	High	High	High	High	High	High	High
FALSE	High	Unambiguous	AEVIGGHK	[K].AEVIGGHK.[A]	2xiTRAQ8plex [N-Term; K8]	2xiTRAQ8plex [N-Term; K8]			0.0303528	0.00657778	0.257	1	1	1	B6TXH7	B6TXH7	B6TXH7 [166-173]	0	1418.86	8	Not Found	Not Found	High	Not Found	Not Found	Not Found	Not Found	Not Found	Not Found	Not Found	Not Found	Not Found	Not Found	Not Found	Not Found	Not Found	Not Found	Not Found	Not Found	Not Found	Not Found	Not Found	Not Found	High	Not Found	High	High	High	High
FALSE	High	Unambiguous	TAVDAIR	[R].TAVDAIR.[T]	1xiTRAQ8plex [N-Term]	1xiTRAQ8plex [N-Term]			0.0169526	0.00358051	0.364	1	1	4	P09561	P09561	P09561 [83-89]	0	1049.63	7	Not Found	Not Found	Not Found	Not Found	Not Found	Not Found	Not Found	Not Found	Not Found	Not Found	Not Found	Not Found	Not Found	Not Found	High	High	High	Not Found	Not Found	Not Found	Not Found	Not Found	Not Found	High	High	High	High	High	High
FALSE	High	Unambiguous	DHVDSNYK	[K].DHVDSNYK.[L]	2xiTRAQ8plex [N-Term; K8]	2xiTRAQ8plex [N-Term; K8]			0.0211174	0.00451489	0.323	1	2	2	B6UAK0	B6UAK0; C0PF40	B6UAK0 [149-156]	0	1585.84	8	Not Found	Not Found	Not Found	Not Found	Not Found	Not Found	Not Found	Not Found	Not Found	High	High	Not Found	Not Found	Not Found	Not Found	Not Found	Not Found	Not Found	Not Found	Not Found	Not Found	Not Found	Not Found	High	High	High	High	High	High
FALSE	High	Unambiguous	LEAPVAR	[R].LEAPVAR.[V]	1xiTRAQ8plex [N-Term]	1xiTRAQ8plex [N-Term]			0.0293464	0.00615229	0.263	1	2	1	B4FUC1	B4FUC1; B6TX05	B4FUC1 [324-330]	0	1059.65	7	Not Found	Not Found	Not Found	High	Not Found	Not Found	Not Found	Not Found	Not Found	Not Found	Not Found	Not Found	Not Found	Not Found	Not Found	Not Found	Not Found	Not Found	Not Found	Not Found	Not Found	Not Found	Not Found	High	High	High	High	High	High
FALSE	High	Unambiguous	SFQVTGDR	[K].SFQVTGDR.[G]	1xiTRAQ8plex [N-Term]	1xiTRAQ8plex [N-Term]			0.046496	0.00872401	0.184	1	2	1	C0PBR6	B6TCV9; C0PBR6	C0PBR6 [87-94]	0	1213.65	8	Not Found	Not Found	Not Found	High	Not Found	Not Found	Not Found	Not Found	Not Found	Not Found	Not Found	Not Found	Not Found	Not Found	Not Found	Not Found	Not Found	Not Found	Not Found	Not Found	Not Found	Not Found	Not Found	High	High	High	High	High	High
FALSE	High	Unambiguous	RGEVIQLER	[K].RGEVIQLER.[K]	1xiTRAQ8plex [N-Term]	1xiTRAQ8plex [N-Term]			0.0016679	0	0.819	1	1	1	C0PF32	C0PF32	C0PF32 [389-397]	1	1403.83	9	Not Found	Not Found	High	Not Found	Not Found	Not Found	Not Found	Not Found	Not Found	Not Found	Not Found	Not Found	Not Found	Not Found	Not Found	Not Found	Not Found	Not Found	Not Found	Not Found	Not Found	Not Found	Not Found	High	Not Found	High	High	High	High
FALSE	High	Unambiguous	AVESLCR	[K].AVESLCR.[I]	1xiTRAQ8plex [N-Term]; 1xCarbamidomethyl [C6]	1xiTRAQ8plex [N-Term]; 1xCarbamidomethyl [C6]			0.0422302	0.00743931	0.2	1	2	2	B8A349	B8A349; Q32SG2	B8A349 [106-112]	0	1138.62	7	Not Found	Not Found	High	High	Not Found	Not Found	Not Found	Not Found	Not Found	Not Found	Not Found	Not Found	Not Found	Not Found	Not Found	Not Found	Not Found	Not Found	Not Found	Not Found	Not Found	Not Found	Not Found	High	High	High	High	High	High
FALSE	High	Unambiguous	LVGAEGAPTR	[R].LVGAEGAPTR.[C]	1xiTRAQ8plex [N-Term]	1xiTRAQ8plex [N-Term]			5.22926e-05	0	1.469	1	2	11	B6TNN9	C4JAI3; B6TNN9	B6TNN9 [257-266]	0	1274.74	10	Not Found	Not Found	High	High	High	High	High	High	Not Found	Not Found	Not Found	Not Found	Not Found	Not Found	Not Found	Not Found	Not Found	Not Found	Not Found	Not Found	Not Found	Not Found	Not Found	High	High	High	High	High	High
FALSE	High	Unambiguous	DNLVPSAGR	[K].DNLVPSAGR.[F]	1xiTRAQ8plex [N-Term]	1xiTRAQ8plex [N-Term]			0.0476406	0.00872401	0.18	1	2	4	B6STZ9	Q6JAD9; B6STZ9	B6STZ9 [178-186]	0	1232.69	9	Not Found	Not Found	Not Found	High	High	Not Found	Not Found	Not Found	Not Found	Not Found	Not Found	Not Found	Not Found	Not Found	Not Found	Not Found	Not Found	Not Found	Not Found	Not Found	Not Found	Not Found	Not Found	High	Not Found	High	High	High	High
FALSE	High	Unambiguous	MFGPDVSSR	[R].MFGPDVSSR.[V]	1xiTRAQ8plex [N-Term]; 1xOxidation [M1]	1xiTRAQ8plex [N-Term]; 1xOxidation [M1]			0.05034	0.00898449	0.171	1	1	1	B4FRM5	B4FRM5	B4FRM5 [310-318]	0	1315.66	9	Not Found	Not Found	Not Found	High	Not Found	Not Found	Not Found	Not Found	Not Found	Not Found	Not Found	Not Found	Not Found	Not Found	Not Found	Not Found	Not Found	Not Found	Not Found	Not Found	Not Found	Not Found	Not Found	Not Found	High	High	High	High	High
FALSE	High	Unambiguous	ALSEAYR	[K].ALSEAYR.[V]	1xiTRAQ8plex [N-Term]	1xiTRAQ8plex [N-Term]			0.0623118	0.0096917	0.137	1	3	2	B6UI48	B6U5D4; C0PI04; B6UI48	B6UI48 [206-212]	0	1113.62	7	Not Found	Not Found	Not Found	High	Not Found	Not Found	Not Found	Not Found	Not Found	Not Found	Not Found	Not Found	Not Found	Not Found	Not Found	Not Found	Not Found	Not Found	Not Found	Not Found	Not Found	Not Found	Not Found	High	High	High	High	High	High
FALSE	High	Unambiguous	GYSLTTSAER	[R].GYSLTTSAER.[E]	1xiTRAQ8plex [N-Term]	1xiTRAQ8plex [N-Term]			0.000236209	0	1.189	1	3	2	B4FPG2	P02582; B4FPG2; B6T5K6	B4FPG2 [198-207]	0	1388.73	10	Not Found	Not Found	High	High	Not Found	Not Found	Not Found	Not Found	Not Found	Not Found	Not Found	Not Found	Not Found	Not Found	Not Found	Not Found	Not Found	Not Found	Not Found	Not Found	Not Found	Not Found	Not Found	High	High	High	High	High	High
FALSE	High	Unambiguous	AFEGWGTNEK	[K].AFEGWGTNEK.[L]	2xiTRAQ8plex [N-Term; K10]	2xiTRAQ8plex [N-Term; K10]			0.00296916	0.000881586	0.703	1	2	3	B4FHT1	B4FHT1; Q43864	B4FHT1 [23-32]	0	1746.93	10	Not Found	Not Found	Not Found	Not Found	Not Found	Not Found	Not Found	Not Found	Not Found	Not Found	Not Found	Not Found	Not Found	Not Found	Not Found	High	High	Not Found	Not Found	Not Found	Not Found	Not Found	Not Found	High	Not Found	High	High	High	High
FALSE	High	Unambiguous	IDENVFR	[R].IDENVFR.[E]	1xiTRAQ8plex [N-Term]	1xiTRAQ8plex [N-Term]			0.0220497	0.00451489	0.315	1	2	1	B4FGF6	D5FGP0; B4FGF6	B4FGF6 [41-47]	0	1196.66	7	Not Found	Not Found	Not Found	Not Found	Not Found	Not Found	Not Found	Not Found	Not Found	Not Found	Not Found	Not Found	Not Found	High	Not Found	Not Found	Not Found	Not Found	Not Found	Not Found	Not Found	Not Found	Not Found	High	High	High	High	High	High
FALSE	High	Unambiguous	ALQVVETESGR	[R].ALQVVETESGR.[A]	1xiTRAQ8plex [N-Term]	1xiTRAQ8plex [N-Term]			0.000109448	0	1.332	1	1	3	B4FR29	B4FR29	B4FR29 [258-268]	0	1492.83	11	Not Found	Not Found	Not Found	Not Found	Not Found	Not Found	Not Found	Not Found	Not Found	Not Found	Not Found	High	High	Not Found	Not Found	Not Found	Not Found	Not Found	Not Found	Not Found	Not Found	Not Found	Not Found	High	High	High	High	High	High
FALSE	High	Unambiguous	STYIGGEYR	[K].STYIGGEYR.[R]	1xiTRAQ8plex [N-Term]	1xiTRAQ8plex [N-Term]			0.000561717	0	1.027	1	3	2	B4FSZ7	B6TRM9; B6SHF6; B4FSZ7	B4FSZ7 [291-299]	0	1349.7	9	Not Found	Not Found	Not Found	High	High	Not Found	Not Found	Not Found	Not Found	Not Found	Not Found	Not Found	Not Found	Not Found	Not Found	Not Found	Not Found	Not Found	Not Found	Not Found	Not Found	Not Found	Not Found	High	High	High	High	High	High
FALSE	High	Unambiguous	VVATETAK	[K].VVATETAK.[A]	2xiTRAQ8plex [N-Term; K8]	2xiTRAQ8plex [N-Term; K8]			0.00173707	0	0.811	1	3	3	B4FC26	B4FQY4; Q05737; B4FC26	B4FC26 [130-137]	0	1426.87	8	Not Found	Not Found	Not Found	Not Found	Not Found	Not Found	Not Found	Not Found	Not Found	Not Found	Not Found	High	Not Found	Not Found	Not Found	Not Found	Not Found	Not Found	Not Found	Not Found	Not Found	Not Found	Not Found	High	High	High	High	High	High
FALSE	High	Unambiguous	LETAVK	[R].LETAVK.[R]	2xiTRAQ8plex [N-Term; K6]	2xiTRAQ8plex [N-Term; K6]			0.053554	0.00898449	0.161	2	7	4	Q5U8V3; B4FRW8	C0P7Q1; C0PA91; B4FID6; Q5U8V3; B6TJD7; B4FYN6; B4FRW8	Q5U8V3 [232-237]; B4FRW8 [339-344]	0	1268.8	6	Not Found	Not Found	Not Found	Not Found	Not Found	Not Found	Not Found	Not Found	Not Found	Not Found	Not Found	Not Found	Not Found	Not Found	Not Found	High	High	High	Not Found	Not Found	Not Found	Not Found	Not Found	High	High	High	High	High	High
FALSE	High	Unambiguous	ELAGTVK	[K].ELAGTVK.[E]	2xiTRAQ8plex [N-Term; K7]	2xiTRAQ8plex [N-Term; K7]			0.0163311	0.00358051	0.371	1	5	10	B4FRM7	B4FRM7; B6T1W9; B6T1H5; B6T6G1; B6UE28	B4FRM7 [125-131]	0	1325.82	7	Not Found	Not Found	Not Found	Not Found	Not Found	Not Found	Not Found	Not Found	Not Found	Not Found	Not Found	Not Found	Not Found	High	High	High	Not Found	Not Found	Not Found	Not Found	Not Found	Not Found	Not Found	High	High	High	High	High	High
FALSE	High	Unambiguous	GYSFTTSAER	[R].GYSFTTSAER.[E]	1xiTRAQ8plex [N-Term]	1xiTRAQ8plex [N-Term]			0.0066375	0.00137235	0.541	1	4	1	B4F989	C0HDZ6; P93635; P93637; B4F989	B4F989 [199-208]	0	1422.72	10	Not Found	Not Found	Not Found	High	Not Found	Not Found	Not Found	Not Found	Not Found	Not Found	Not Found	Not Found	Not Found	Not Found	Not Found	Not Found	Not Found	Not Found	Not Found	Not Found	Not Found	Not Found	Not Found	High	High	High	High	High	High
FALSE	High	Unambiguous	VIDATGK	[R].VIDATGK.[Y]	2xiTRAQ8plex [N-Term; K7]	2xiTRAQ8plex [N-Term; K7]			0.0525649	0.00898449	0.164	1	1	1	B4FQJ2	B4FQJ2	B4FQJ2 [95-101]	0	1311.81	7	Not Found	Not Found	Not Found	Not Found	Not Found	Not Found	Not Found	Not Found	Not Found	Not Found	Not Found	Not Found	Not Found	Not Found	Not Found	Not Found	High	Not Found	Not Found	Not Found	Not Found	Not Found	Not Found	High	High	High	High	High	High
FALSE	High	Unambiguous	DAINAIK	[K].DAINAIK.[Y]	2xiTRAQ8plex [N-Term; K7]	2xiTRAQ8plex [N-Term; K7]			0.0328614	0.0067366	0.243	1	2	2	C0HFR9	C0HFR9; C0PK04	C0HFR9 [184-190]	0	1352.84	7	Not Found	Not Found	Not Found	Not Found	Not Found	Not Found	Not Found	High	Not Found	Not Found	Not Found	Not Found	Not Found	Not Found	Not Found	Not Found	Not Found	Not Found	Not Found	Not Found	Not Found	Not Found	Not Found	High	High	High	High	High	High
FALSE	High	Unambiguous	EGLAGGTLK	[K].EGLAGGTLK.[L]	2xiTRAQ8plex [N-Term; K9]	2xiTRAQ8plex [N-Term; K9]			4.23743e-05	0	1.508	1	4	17	Q41729	B4F9E2; B4F9L3; Q41728; Q41729	Q41729 [224-232]	0	1453.88	9	Not Found	Not Found	High	High	High	Not Found	High	High	Not Found	Not Found	Not Found	Not Found	Not Found	Not Found	Not Found	Not Found	Not Found	Not Found	High	High	Not Found	High	High	High	High	High	High	High	High
FALSE	High	Unambiguous	HDNVDIVVIR	[R].HDNVDIVVIR.[E]	1xiTRAQ8plex [N-Term]	1xiTRAQ8plex [N-Term]			0.00533281	0.00137235	0.584	1	3	1	B4FRW8	C0PA91; B4FYN6; B4FRW8	B4FRW8 [146-155]	0	1483.85	10	Not Found	Not Found	Not Found	High	Not Found	Not Found	Not Found	Not Found	Not Found	Not Found	Not Found	Not Found	Not Found	Not Found	Not Found	Not Found	Not Found	Not Found	Not Found	Not Found	Not Found	Not Found	Not Found	High	High	High	High	High	High
FALSE	High	Unambiguous	ELGNAAYK	[K].ELGNAAYK.[K]	2xiTRAQ8plex [N-Term; K8]	2xiTRAQ8plex [N-Term; K8]			0.00133108	0	0.863	1	1	3	C4J4W3	C4J4W3	C4J4W3 [258-265]	0	1473.85	8	Not Found	Not Found	Not Found	Not Found	Not Found	Not Found	Not Found	Not Found	Not Found	Not Found	Not Found	Not Found	Not Found	High	High	Not Found	Not Found	Not Found	Not Found	Not Found	Not Found	Not Found	Not Found	High	High	High	High	High	High
FALSE	High	Unambiguous	EAIQEQLER	[K].EAIQEQLER.[F]	1xiTRAQ8plex [N-Term]	1xiTRAQ8plex [N-Term]			0.00076426	0	0.969	1	1	20	P05022	P05022	P05022 [492-500]	0	1419.77	9	Not Found	Not Found	Not Found	Not Found	Not Found	Not Found	Not Found	Not Found	Not Found	High	High	High	High	Not Found	Not Found	Not Found	Not Found	Not Found	Not Found	Not Found	Not Found	Not Found	Not Found	High	High	High	High	High	High
FALSE	High	Unambiguous	YGQVIEAK	[K].YGQVIEAK.[I]	2xiTRAQ8plex [N-Term; K8]	2xiTRAQ8plex [N-Term; K8]			0.0427374	0.00743931	0.198	1	2	4	C4J159	C4J159; B6TR84	C4J159 [54-61]	0	1515.9	8	Not Found	Not Found	High	High	Not Found	Not Found	Not Found	Not Found	Not Found	Not Found	Not Found	Not Found	Not Found	Not Found	Not Found	Not Found	Not Found	Not Found	Not Found	Not Found	Not Found	Not Found	Not Found	High	High	High	High	High	High
FALSE	High	Unambiguous	FTQGTAQV	[K].FTQGTAQV.[-]	1xiTRAQ8plex [N-Term]	1xiTRAQ8plex [N-Term]			0.0139883	0.00286119	0.4	1	1	5	B4F8B8	B4F8B8	B4F8B8 [334-341]	0	1155.63	8	Not Found	Not Found	High	High	High	Not Found	Not Found	Not Found	Not Found	Not Found	Not Found	Not Found	Not Found	Not Found	Not Found	Not Found	Not Found	Not Found	Not Found	Not Found	Not Found	Not Found	Not Found	High	High	High	High	High	High
FALSE	High	Unambiguous	VVDAAVK	[K].VVDAAVK.[A]	2xiTRAQ8plex [N-Term; K7]	2xiTRAQ8plex [N-Term; K7]			0.00908423	0.00137235	0.481	1	1	5	B4FS99	B4FS99	B4FS99 [9-15]	0	1309.83	7	Not Found	Not Found	Not Found	Not Found	Not Found	Not Found	Not Found	Not Found	Not Found	Not Found	Not Found	Not Found	Not Found	Not Found	Not Found	Not Found	High	High	High	Not Found	Not Found	Not Found	Not Found	High	High	High	High	High	High
FALSE	High	Selected	GHYLNATAGTCEEMIK	[K].GHYLNATAGTCEEMIK.[R]	2xiTRAQ8plex [N-Term; K16]; 1xCarbamidomethyl [C11]	2xiTRAQ8plex [N-Term; K16]; 1xCarbamidomethyl [C11]			0.034206	0.0067366	0.236	1	1	1	P00874	P00874	P00874 [237-252]	0	2403.23	16	Not Found	Not Found	Not Found	High	Not Found	Not Found	Not Found	Not Found	Not Found	Not Found	Not Found	Not Found	Not Found	Not Found	Not Found	Not Found	Not Found	Not Found	Not Found	Not Found	Not Found	Not Found	Not Found	Not Found	Not Found	Not Found	Not Found	Not Found	Not Found
FALSE	High	Unambiguous	GHYLNATAGTCEEMIK	[K].GHYLNATAGTCEEMIK.[R]	2xiTRAQ8plex [N-Term; K16]; 1xOxidation [M14]; 1xCarbamidomethyl [C11]	2xiTRAQ8plex [N-Term; K16]; 1xOxidation [M14]; 1xCarbamidomethyl [C11]			8.39274e-10	0	3.515	1	1	4	P00874	P00874	P00874 [237-252]	0	2419.22	16	Not Found	Not Found	Not Found	High	Not Found	Not Found	Not Found	Not Found	Not Found	Not Found	Not Found	High	High	Not Found	Not Found	Not Found	Not Found	Not Found	Not Found	Not Found	Not Found	Not Found	Not Found	High	High	High	High	High	High
FALSE	High	Unambiguous	VNTDDSPNVASTYGIR	[K].VNTDDSPNVASTYGIR.[S]	1xiTRAQ8plex [N-Term]	1xiTRAQ8plex [N-Term]			4.32588e-06	0	1.931	1	3	7	B6T0S1	C0P3R7; B6T0S1; B6SPU1	B6T0S1 [116-131]	0	2013.02	16	Not Found	Not Found	High	High	High	Not Found	Not Found	Not Found	Not Found	Not Found	Not Found	Not Found	Not Found	Not Found	Not Found	Not Found	Not Found	Not Found	Not Found	Not Found	Not Found	Not Found	Not Found	High	Not Found	High	High	High	High
FALSE	High	Unambiguous	DLSGFVETR	[R].DLSGFVETR.[Q]	1xiTRAQ8plex [N-Term]	1xiTRAQ8plex [N-Term]			0.000589274	0	1.018	1	2	1	C0PF85	C0PF85; B6SHC8	C0PF85 [126-134]	0	1327.72	9	Not Found	Not Found	Not Found	High	Not Found	Not Found	Not Found	Not Found	Not Found	Not Found	Not Found	Not Found	Not Found	Not Found	Not Found	Not Found	Not Found	Not Found	Not Found	Not Found	Not Found	Not Found	Not Found	High	High	High	High	High	High
FALSE	High	Unambiguous	DDEVQVVR	[K].DDEVQVVR.[G]	1xiTRAQ8plex [N-Term]	1xiTRAQ8plex [N-Term]			0.00247667	0.000881586	0.74	1	2	5	B6TPG2	B6TPG2; O82579	B6TPG2 [52-59]	0	1263.68	8	Not Found	Not Found	Not Found	Not Found	Not Found	Not Found	High	High	High	Not Found	Not Found	Not Found	Not Found	Not Found	Not Found	Not Found	Not Found	Not Found	Not Found	Not Found	Not Found	Not Found	Not Found	High	High	High	High	High	High
FALSE	High	Unambiguous	EVAIETASFSK	[K].EVAIETASFSK.[Y]	2xiTRAQ8plex [N-Term; K11]	2xiTRAQ8plex [N-Term; K11]			0.00409982	0.00119431	0.637	1	2	1	B6TIG6	C0PB44; B6TIG6	B6TIG6 [296-306]	0	1790.02	11	Not Found	Not Found	High	Not Found	Not Found	Not Found	Not Found	Not Found	Not Found	Not Found	Not Found	Not Found	Not Found	Not Found	Not Found	Not Found	Not Found	Not Found	Not Found	Not Found	Not Found	Not Found	Not Found	Not Found	Not Found	High	High	High	Not Found
FALSE	High	Unambiguous	DVQEIFK	[R].DVQEIFK.[M]	2xiTRAQ8plex [N-Term; K7]	2xiTRAQ8plex [N-Term; K7]			0.00517475	0.00137235	0.59	1	3	2	C0PJ26	C0PJ26; C4IZ62; B6TE13	C0PJ26 [213-219]	0	1486.87	7	Not Found	Not Found	Not Found	Not Found	Not Found	Not Found	Not Found	Not Found	Not Found	Not Found	Not Found	High	High	Not Found	Not Found	Not Found	Not Found	Not Found	Not Found	Not Found	Not Found	Not Found	Not Found	High	High	High	High	High	High
FALSE	High	Unambiguous	LQAENHIR	[K].LQAENHIR.[K]	1xiTRAQ8plex [N-Term]	1xiTRAQ8plex [N-Term]			0.000535433	0	1.036	1	2	1	C0P8B1	C0P8B1; B6U1C8	C0P8B1 [160-167]	0	1284.73	8	Not Found	Not Found	Not Found	Not Found	Not Found	Not Found	Not Found	Not Found	Not Found	Not Found	Not Found	Not Found	Not Found	Not Found	Not Found	Not Found	Not Found	Not Found	Not Found	High	Not Found	Not Found	Not Found	High	High	High	High	High	High
FALSE	High	Unambiguous	MLSGAITSTWMYPLVCPTK	[-].MLSGAITSTWMYPLVCPTK.[R]	2xiTRAQ8plex [N-Term; K19]; 1xOxidation [M]; 1xCarbamidomethyl [C16]	2xiTRAQ8plex [N-Term; K19]; 1xOxidation [M1; M11]; 1xCarbamidomethyl [C16]			0.0488187	0.00898449	0.176	1	1	3	B7ZZQ6	B7ZZQ6	B7ZZQ6 [1-19]	0	2780.46	19	Not Found	Not Found	High	High	Not Found	Not Found	Not Found	Not Found	Not Found	Not Found	Not Found	Not Found	Not Found	Not Found	Not Found	Not Found	Not Found	Not Found	Not Found	Not Found	Not Found	Not Found	Not Found	Not Found	Not Found	Not Found	Not Found	Not Found	High
FALSE	High	Unambiguous	GQFVTWEPPQDAIER	[K].GQFVTWEPPQDAIER.[L]	1xiTRAQ8plex [N-Term]	1xiTRAQ8plex [N-Term]			1.42533e-05	0	1.71	1	3	3	Q41729	B4F9E2; Q41728; Q41729	Q41729 [243-257]; [444-458]	0	2077.07	15	Not Found	Not Found	High	High	Not Found	Not Found	Not Found	Not Found	Not Found	Not Found	Not Found	Not Found	Not Found	Not Found	Not Found	Not Found	Not Found	Not Found	Not Found	Not Found	Not Found	Not Found	Not Found	Not Found	Not Found	High	Not Found	Not Found	Not Found
FALSE	High	Unambiguous	ELLNSEGGLGK	[K].ELLNSEGGLGK.[Q]	2xiTRAQ8plex [N-Term; K11]	2xiTRAQ8plex [N-Term; K11]			4.08044e-05	0	1.515	1	1	4	B6TZD1	B6TZD1	B6TZD1 [306-316]	0	1725	11	Not Found	Not Found	Not Found	Not Found	Not Found	Not Found	Not Found	Not Found	Not Found	Not Found	Not Found	Not Found	Not Found	Not Found	High	High	Not Found	Not Found	Not Found	Not Found	Not Found	Not Found	Not Found	High	High	High	High	High	High
FALSE	High	Unambiguous	GDGQAQAR	[K].GDGQAQAR.[A]	1xiTRAQ8plex [N-Term]	1xiTRAQ8plex [N-Term]			0.00898865	0.00137235	0.483	1	2	2	B6TJ22	B6TJ22; O24595	B6TJ22 [123-130]	0	1106.59	8	Not Found	Not Found	Not Found	Not Found	Not Found	High	Not Found	Not Found	Not Found	Not Found	Not Found	Not Found	Not Found	Not Found	Not Found	Not Found	Not Found	Not Found	Not Found	Not Found	Not Found	Not Found	Not Found	High	High	High	High	High	High
FALSE	High	Unambiguous	FSEGTSADR	[R].FSEGTSADR.[E]	1xiTRAQ8plex [N-Term]	1xiTRAQ8plex [N-Term]			0.0362402	0.00716449	0.226	1	2	1	B4FTV9	C0PGM6; B4FTV9	B4FTV9 [250-258]	0	1273.63	9	Not Found	Not Found	Not Found	Not Found	Not Found	Not Found	Not Found	Not Found	Not Found	High	Not Found	Not Found	Not Found	Not Found	Not Found	Not Found	Not Found	Not Found	Not Found	Not Found	Not Found	Not Found	Not Found	High	High	High	High	High	High
FALSE	High	Unambiguous	EHGAPEDENR	[K].EHGAPEDENR.[H]	1xiTRAQ8plex [N-Term]	1xiTRAQ8plex [N-Term]			0.000412279	0	1.085	1	8	18	P23345	B4FCS0; B4FIC7; P93801; P23345; B6TIS2; B4FXM5; P23346; P93800	P23345 [69-78]	0	1457.69	10	Not Found	Not Found	Not Found	Not Found	Not Found	High	High	High	High	High	Not Found	Not Found	High	High	High	High	Not Found	Not Found	Not Found	Not Found	High	Not Found	Not Found	High	High	High	High	High	High
FALSE	High	Unambiguous	NDENSVR	[R].NDENSVR.[V]	1xiTRAQ8plex [N-Term]	1xiTRAQ8plex [N-Term]			0.0268452	0.00565324	0.279	1	1	2	B4FBV8	B4FBV8	B4FBV8 [203-209]	0	1137.58	7	Not Found	Not Found	Not Found	Not Found	Not Found	High	High	Not Found	Not Found	Not Found	Not Found	Not Found	Not Found	Not Found	Not Found	Not Found	Not Found	Not Found	Not Found	Not Found	Not Found	Not Found	Not Found	High	High	High	High	High	High
FALSE	High	Unambiguous	AEGESESAR	[R].AEGESESAR.[L]	1xiTRAQ8plex [N-Term]	1xiTRAQ8plex [N-Term]			0.000831679	0	0.953	1	3	1	B6TP36	B6TP36; B6TA72; Q9M588	B6TP36 [219-227]	0	1239.61	9	Not Found	Not Found	Not Found	Not Found	Not Found	Not Found	High	Not Found	Not Found	Not Found	Not Found	Not Found	Not Found	Not Found	Not Found	Not Found	Not Found	Not Found	Not Found	Not Found	Not Found	Not Found	Not Found	High	High	High	High	High	High
FALSE	High	Unambiguous	GTVATGR	[R].GTVATGR.[I]	1xiTRAQ8plex [N-Term]	1xiTRAQ8plex [N-Term]			0.0296775	0.00640815	0.261	1	4	4	B6TPG0	C0P699; B6TFK5; C0P7R5; B6TPG0	B6TPG0 [291-297]	0	965.568	7	Not Found	Not Found	Not Found	Not Found	Not Found	Not Found	Not Found	Not Found	Not Found	Not Found	Not Found	Not Found	Not Found	Not Found	Not Found	Not Found	Not Found	High	High	High	Not Found	Not Found	Not Found	High	High	High	High	High	High
FALSE	High	Unambiguous	EDGAVGR	[K].EDGAVGR.[A]	1xiTRAQ8plex [N-Term]	1xiTRAQ8plex [N-Term]			0.0348019	0.00692465	0.233	1	3	3	B4FTF8	Q9FQC9; B4FTF8; B4FDH9	B4FTF8 [93-99]	0	1007.54	7	Not Found	Not Found	Not Found	Not Found	Not Found	High	High	Not Found	Not Found	Not Found	Not Found	Not Found	Not Found	Not Found	Not Found	Not Found	Not Found	Not Found	Not Found	Not Found	Not Found	Not Found	Not Found	High	High	High	High	High	High
FALSE	High	Unambiguous	EGEGVAAR	[R].EGEGVAAR.[V]	1xiTRAQ8plex [N-Term]	1xiTRAQ8plex [N-Term]			0.0222897	0.00451489	0.313	1	1	1	C0PFV4	C0PFV4	C0PFV4 [204-211]	0	1092.6	8	Not Found	Not Found	Not Found	Not Found	Not Found	Not Found	High	Not Found	Not Found	Not Found	Not Found	Not Found	Not Found	Not Found	Not Found	Not Found	Not Found	Not Found	Not Found	Not Found	Not Found	Not Found	Not Found	High	High	High	High	High	High
FALSE	High	Unambiguous	SGAYVAR	[R].SGAYVAR.[Q]	1xiTRAQ8plex [N-Term]	1xiTRAQ8plex [N-Term]			0.0167726	0.00358051	0.366	2	7	1	B6T681; B8A068	B6TYL3; B6T681; B4FAD1; B8A068; B6UB80; B4FUE7; B4FIE9	B6T681 [283-289]; B8A068 [284-290]	0	1027.58	7	Not Found	Not Found	Not Found	Not Found	Not Found	Not Found	Not Found	Not Found	Not Found	Not Found	Not Found	Not Found	Not Found	Not Found	High	Not Found	Not Found	Not Found	Not Found	Not Found	Not Found	Not Found	Not Found	High	High	High	High	High	High
FALSE	High	Unambiguous	NDEELSR	[R].NDEELSR.[L]	1xiTRAQ8plex [N-Term]	1xiTRAQ8plex [N-Term]			0.0207788	0.00451489	0.326	1	2	2	B4FIA6	B4FIA6; B4FQ57	B4FIA6 [91-97]	0	1166.6	7	Not Found	Not Found	Not Found	Not Found	Not Found	High	High	Not Found	Not Found	Not Found	Not Found	Not Found	Not Found	Not Found	Not Found	Not Found	Not Found	Not Found	Not Found	Not Found	Not Found	Not Found	Not Found	High	High	High	High	High	High
FALSE	High	Unambiguous	SQGQAGTFR	[K].SQGQAGTFR.[H]	1xiTRAQ8plex [N-Term]	1xiTRAQ8plex [N-Term]			0.00660337	0.00137235	0.542	1	1	2	C0P3S3	C0P3S3	C0P3S3 [50-58]	0	1255.67	9	Not Found	Not Found	Not Found	High	High	Not Found	Not Found	Not Found	Not Found	Not Found	Not Found	Not Found	Not Found	Not Found	Not Found	Not Found	Not Found	Not Found	Not Found	Not Found	Not Found	Not Found	Not Found	High	High	High	High	High	High
FALSE	High	Unambiguous	LLPSDELR	[K].LLPSDELR.[K]	1xiTRAQ8plex [N-Term]	1xiTRAQ8plex [N-Term]			0.0519176	0.00898449	0.166	1	1	3	B6SU81	B6SU81	B6SU81 [205-212]	0	1246.73	8	Not Found	Not Found	Not Found	Not Found	Not Found	Not Found	Not Found	Not Found	Not Found	Not Found	Not Found	Not Found	Not Found	Not Found	High	High	High	Not Found	Not Found	Not Found	Not Found	Not Found	Not Found	High	High	High	High	High	High
FALSE	High	Unambiguous	EGIPPDQQR	[K].EGIPPDQQR.[L]	1xiTRAQ8plex [N-Term]	1xiTRAQ8plex [N-Term]			0.00866243	0.00137235	0.49	2	14	57	B4FPT7; B6SIL9	B6SJU5; B6T1Y8; Q41752; B6UD37; B6TSG5; Q41754; B4FPT7; Q42415; B6SIL9; Q41751; B6TTQ7; Q41753; B6SHW9; Q6LCT7	B4FPT7 [34-42]; B6SIL9 [34-42]	0	1343.72	9	Not Found	Not Found	Not Found	Not Found	Not Found	Not Found	High	High	High	High	Not Found	Not Found	Not Found	Not Found	Not Found	Not Found	Not Found	Not Found	Not Found	Not Found	Not Found	Not Found	Not Found	High	High	High	High	High	High
FALSE	High	Unambiguous	DIGLSHR	[R].DIGLSHR.[T]	1xiTRAQ8plex [N-Term]	1xiTRAQ8plex [N-Term]			0.00403987	0.00119431	0.64	1	1	1	C0PAL4	C0PAL4	C0PAL4 [178-184]	0	1101.63	7	Not Found	Not Found	Not Found	High	Not Found	Not Found	Not Found	Not Found	Not Found	Not Found	Not Found	Not Found	Not Found	Not Found	Not Found	Not Found	Not Found	Not Found	Not Found	Not Found	Not Found	Not Found	Not Found	High	High	High	High	High	High
FALSE	High	Unambiguous	AQGDADSSLDR	[R].AQGDADSSLDR.[L]	1xiTRAQ8plex [N-Term]	1xiTRAQ8plex [N-Term]			4.54114e-06	0	1.922	1	6	1	B6SPN3	B4FDE3; Q41852; B6SH48; B6SPN3; C0HIC4; P93626	B6SPN3 [80-90]	0	1438.71	11	Not Found	Not Found	Not Found	Not Found	Not Found	High	Not Found	Not Found	Not Found	Not Found	Not Found	Not Found	Not Found	Not Found	Not Found	Not Found	Not Found	Not Found	Not Found	Not Found	Not Found	Not Found	Not Found	High	High	High	High	High	High
FALSE	High	Unambiguous	HQSIDAQLR	[R].HQSIDAQLR.[L]	1xiTRAQ8plex [N-Term]	1xiTRAQ8plex [N-Term]			0.0261142	0.00548427	0.284	1	2	1	Q9SAZ6	Q43268; Q9SAZ6	Q9SAZ6 [5-13]	0	1371.76	9	Not Found	Not Found	Not Found	High	Not Found	Not Found	Not Found	Not Found	Not Found	Not Found	Not Found	Not Found	Not Found	Not Found	Not Found	Not Found	Not Found	Not Found	Not Found	Not Found	Not Found	Not Found	Not Found	High	High	High	High	High	High
FALSE	High	Unambiguous	NLEDEAR	[R].NLEDEAR.[-]	1xiTRAQ8plex [N-Term]	1xiTRAQ8plex [N-Term]			0.0109408	0.00166251	0.446	1	2	4	C0PHC0	C0PHC0; P49087	C0PHC0 [615-621]	0	1150.6	7	Not Found	Not Found	Not Found	Not Found	Not Found	Not Found	High	High	High	Not Found	Not Found	Not Found	Not Found	Not Found	Not Found	Not Found	Not Found	Not Found	Not Found	Not Found	Not Found	Not Found	Not Found	High	High	High	High	High	High
FALSE	High	Unambiguous	LQAEVAMR	[R].LQAEVAMR.[A]	1xiTRAQ8plex [N-Term]; 1xOxidation [M7]	1xiTRAQ8plex [N-Term]; 1xOxidation [M7]			0.0266972	0.00565324	0.28	1	2	2	B4FYT5	B4FYT5; B8A228	B4FYT5 [357-364]	0	1237.69	8	Not Found	Not Found	Not Found	Not Found	Not Found	Not Found	Not Found	Not Found	Not Found	Not Found	Not Found	Not Found	Not Found	Not Found	Not Found	Not Found	High	High	Not Found	Not Found	Not Found	Not Found	Not Found	High	High	High	High	High	High
FALSE	High	Unambiguous	YTPESPGDATR	[K].YTPESPGDATR.[N]	1xiTRAQ8plex [N-Term]	1xiTRAQ8plex [N-Term]			0.00937745	0.00137235	0.475	1	3	14	Q7SIC9	B4G177; Q7SIC9; B7ZYI1	Q7SIC9 [359-369]	0	1497.75	11	Not Found	Not Found	Not Found	Not Found	Not Found	Not Found	Not Found	Not Found	Not Found	High	High	High	High	High	Not Found	Not Found	Not Found	Not Found	Not Found	Not Found	Not Found	Not Found	Not Found	High	High	High	High	High	High
FALSE	High	Unambiguous	AEMVEILR	[R].AEMVEILR.[T]	1xiTRAQ8plex [N-Term]; 1xOxidation [M3]	1xiTRAQ8plex [N-Term]; 1xOxidation [M3]			0.00289749	0.000881586	0.708	1	2	4	B6TJ22	B6TJ22; O24595	B6TJ22 [131-138]	0	1280.72	8	Not Found	Not Found	Not Found	Not Found	Not Found	Not Found	Not Found	Not Found	Not Found	Not Found	Not Found	High	High	Not Found	Not Found	Not Found	Not Found	Not Found	Not Found	Not Found	Not Found	Not Found	Not Found	High	High	High	High	High	High
FALSE	High	Unambiguous	LQSDSLR	[K].LQSDSLR.[D]	1xiTRAQ8plex [N-Term]	1xiTRAQ8plex [N-Term]			0.0175045	0.00358051	0.358	1	1	3	C4J929	C4J929	C4J929 [4-10]	0	1122.64	7	Not Found	Not Found	Not Found	Not Found	Not Found	Not Found	Not Found	Not Found	Not Found	Not Found	Not Found	Not Found	Not Found	Not Found	Not Found	High	High	Not Found	Not Found	Not Found	Not Found	Not Found	Not Found	High	High	High	High	High	High
FALSE	High	Unambiguous	LQDSISR	[R].LQDSISR.[H]	1xiTRAQ8plex [N-Term]	1xiTRAQ8plex [N-Term]			0.00978397	0.00137235	0.467	1	2	3	B4FMY6	B4FSJ1; B4FMY6	B4FMY6 [26-32]	0	1122.64	7	Not Found	Not Found	Not Found	Not Found	Not Found	Not Found	Not Found	Not Found	Not Found	Not Found	Not Found	Not Found	Not Found	Not Found	Not Found	Not Found	Not Found	High	High	High	Not Found	Not Found	Not Found	High	High	High	High	High	High
FALSE	High	Unambiguous	GVVSPVYDR	[K].GVVSPVYDR.[F]	1xiTRAQ8plex [N-Term]	1xiTRAQ8plex [N-Term]			0.030871	0.00657778	0.254	1	1	7	B8A1N1	B8A1N1	B8A1N1 [75-83]	0	1295.73	9	Not Found	Not Found	Not Found	Not Found	Not Found	Not Found	Not Found	Not Found	Not Found	Not Found	Not Found	Not Found	Not Found	Not Found	Not Found	Not Found	High	High	High	High	High	Not Found	High	High	High	High	High	High	High
FALSE	High	Unambiguous	VYDDEVR	[R].VYDDEVR.[R]	1xiTRAQ8plex [N-Term]	1xiTRAQ8plex [N-Term]			0.00875433	0.00137235	0.488	2	4	6	C0P5X6; B6T416	C0P5X6; C0P5X1; B6T416; Q9FUI0	C0P5X6 [346-352]; B6T416 [348-354]	0	1199.62	7	Not Found	Not Found	Not Found	Not Found	Not Found	Not Found	Not Found	Not Found	High	High	High	Not Found	Not Found	Not Found	Not Found	Not Found	Not Found	Not Found	Not Found	Not Found	Not Found	Not Found	Not Found	High	High	High	High	High	High
FALSE	High	Unambiguous	VTEEDVIR	[R].VTEEDVIR.[A]	1xiTRAQ8plex [N-Term]	1xiTRAQ8plex [N-Term]			0.00279996	0.000881586	0.715	2	2	3	B4F932; B6TG70	B4F932; B6TG70	B4F932 [433-440]; B6TG70 [433-440]	0	1264.71	8	Not Found	Not Found	Not Found	Not Found	Not Found	Not Found	Not Found	Not Found	Not Found	High	High	Not Found	Not Found	Not Found	Not Found	Not Found	Not Found	Not Found	Not Found	Not Found	Not Found	Not Found	Not Found	High	High	High	High	High	High
FALSE	High	Unambiguous	VDWDGIR	[R].VDWDGIR.[N]	1xiTRAQ8plex [N-Term]	1xiTRAQ8plex [N-Term]			0.00908423	0.00137235	0.481	1	1	2	C0HH81	C0HH81	C0HH81 [181-187]	0	1164.63	7	Not Found	Not Found	Not Found	Not Found	Not Found	Not Found	Not Found	Not Found	Not Found	Not Found	Not Found	Not Found	Not Found	Not Found	High	High	Not Found	Not Found	Not Found	Not Found	Not Found	Not Found	Not Found	High	High	High	High	High	High
FALSE	High	Unambiguous	EQNITIR	[K].EQNITIR.[S]	1xiTRAQ8plex [N-Term]	1xiTRAQ8plex [N-Term]			0.0185645	0.00411612	0.347	2	4	3	B6U4A3; B4F8Q2	C0P9K2; B4FXX3; B6U4A3; B4F8Q2	B6U4A3 [541-547]; B4F8Q2 [541-547]	0	1177.68	7	Not Found	Not Found	Not Found	Not Found	Not Found	Not Found	Not Found	Not Found	Not Found	Not Found	Not Found	High	High	High	Not Found	Not Found	Not Found	Not Found	Not Found	Not Found	Not Found	Not Found	Not Found	High	High	High	High	High	High
FALSE	High	Unambiguous	DVVLTGR	[K].DVVLTGR.[R]	1xiTRAQ8plex [N-Term]	1xiTRAQ8plex [N-Term]			0.0134746	0.00286119	0.407	1	2	8	C0HHC4	C0HHC4; C4P9N1	C0HHC4 [79-85]	0	1063.64	7	Not Found	Not Found	Not Found	High	High	Not Found	High	High	Not Found	Not Found	Not Found	Not Found	Not Found	Not Found	Not Found	Not Found	Not Found	Not Found	Not Found	Not Found	Not Found	High	Not Found	High	High	High	High	High	High
FALSE	High	Unambiguous	TAEAVGDFR	[R].TAEAVGDFR.[K]	1xiTRAQ8plex [N-Term]	1xiTRAQ8plex [N-Term]			0.00128377	0	0.87	1	2	1	B6TNV8	C0HJ99; B6TNV8	B6TNV8 [67-75]	0	1269.67	9	Not Found	Not Found	Not Found	Not Found	Not Found	Not Found	Not Found	Not Found	Not Found	Not Found	High	Not Found	Not Found	Not Found	Not Found	Not Found	Not Found	Not Found	Not Found	Not Found	Not Found	Not Found	Not Found	High	High	High	High	High	High
FALSE	High	Unambiguous	FGGGGEPTVR	[R].FGGGGEPTVR.[I]	1xiTRAQ8plex [N-Term]	1xiTRAQ8plex [N-Term]			8.22513e-05	0	1.385	1	2	11	B4G0K5	C4J722; B4G0K5	B4G0K5 [188-197]	0	1280.69	10	Not Found	Not Found	Not Found	Not Found	Not Found	Not Found	Not Found	Not Found	Not Found	Not Found	Not Found	Not Found	Not Found	Not Found	Not Found	Not Found	Not Found	Not Found	Not Found	High	High	High	Not Found	High	High	High	High	High	High
FALSE	High	Unambiguous	MFVTSSSSS	[R].MFVTSSSSS.[-]	1xiTRAQ8plex [N-Term]; 1xOxidation [M1]	1xiTRAQ8plex [N-Term]; 1xOxidation [M1]			0.0313995	0.00657778	0.251	1	2	2	B6T375	B6T375; B6SL60	B6T375 [126-134]	0	1252.6	9	Not Found	Not Found	Not Found	High	Not Found	Not Found	Not Found	Not Found	Not Found	Not Found	Not Found	Not Found	Not Found	Not Found	Not Found	Not Found	Not Found	Not Found	Not Found	Not Found	Not Found	Not Found	Not Found	High	Not Found	High	Not Found	High	High
FALSE	High	Unambiguous	GVNTFSPEGR	[R].GVNTFSPEGR.[L]	1xiTRAQ8plex [N-Term]	1xiTRAQ8plex [N-Term]			0.00242834	0.000881586	0.744	1	2	4	B6T504	B6TJB6; B6T504	B6T504 [11-20]	0	1367.72	10	Not Found	Not Found	Not Found	High	High	Not Found	Not Found	Not Found	Not Found	Not Found	Not Found	Not Found	Not Found	Not Found	Not Found	Not Found	Not Found	Not Found	Not Found	Not Found	Not Found	Not Found	Not Found	High	High	High	High	High	High
FALSE	High	Unambiguous	LSEDPNAEER	[K].LSEDPNAEER.[H]	1xiTRAQ8plex [N-Term]	1xiTRAQ8plex [N-Term]			0.0328614	0.0067366	0.243	1	2	1	B6SR25	B6SR25; B6TLB1	B6SR25 [124-133]	0	1463.73	10	Not Found	Not Found	Not Found	Not Found	Not Found	Not Found	High	Not Found	Not Found	Not Found	Not Found	Not Found	Not Found	Not Found	Not Found	Not Found	Not Found	Not Found	Not Found	Not Found	Not Found	Not Found	Not Found	High	High	High	High	High	High
FALSE	High	Unambiguous	MYDIQAK	[K].MYDIQAK.[K]	2xiTRAQ8plex [N-Term; K7]; 1xOxidation [M1]	2xiTRAQ8plex [N-Term; K7]; 1xOxidation [M1]			0.0451105	0.00807226	0.189	2	10	2	B6TN30; B4FZQ0	B6T761; O81229; B6UHJ9; B6SX57; B6TN30; B6SLQ7; B6UE09; B4FF02; B4FKI3; B4FZQ0	B6TN30 [142-148]; B4FZQ0 [142-148]	0	1492.83	7	Not Found	Not Found	Not Found	Not Found	Not Found	Not Found	Not Found	Not Found	Not Found	Not Found	Not Found	High	High	Not Found	Not Found	Not Found	Not Found	Not Found	Not Found	Not Found	Not Found	Not Found	Not Found	High	High	High	High	High	High
FALSE	High	Unambiguous	ANLGDLR	[K].ANLGDLR.[G]	1xiTRAQ8plex [N-Term]	1xiTRAQ8plex [N-Term]			0.0264039	0.00565324	0.282	1	6	2	B4FSE2	B8A2J8; B4FSE2; Q70L71; C0P4Q4; B4FKM0; B6TDR4	B4FSE2 [239-245]	0	1062.62	7	Not Found	Not Found	Not Found	High	High	Not Found	Not Found	Not Found	Not Found	Not Found	Not Found	Not Found	Not Found	Not Found	Not Found	Not Found	Not Found	Not Found	Not Found	Not Found	Not Found	Not Found	Not Found	High	High	High	High	High	High
FALSE	High	Unambiguous	EAAAAFPTR	[K].EAAAAFPTR.[R]	1xiTRAQ8plex [N-Term]	1xiTRAQ8plex [N-Term]			0.0291824	0.00615229	0.264	1	5	1	B6UBI2	B6UBI2; E7DDV3; G9I6E1; H2BJB6; Q7FS85	B6UBI2 [17-25]	0	1237.68	9	Not Found	Not Found	Not Found	High	Not Found	Not Found	Not Found	Not Found	Not Found	Not Found	Not Found	Not Found	Not Found	Not Found	Not Found	Not Found	Not Found	Not Found	Not Found	Not Found	Not Found	Not Found	Not Found	High	High	High	High	High	High
FALSE	High	Unambiguous	DSASQLIGR	[R].DSASQLIGR.[T]	1xiTRAQ8plex [N-Term]	1xiTRAQ8plex [N-Term]			0.000380521	0	1.1	1	3	2	B6TBZ1	B4FJF1; C0PCX2; B6TBZ1	B6TBZ1 [65-73]	0	1250.7	9	Not Found	Not Found	Not Found	Not Found	Not Found	Not Found	Not Found	High	High	Not Found	Not Found	Not Found	Not Found	Not Found	Not Found	Not Found	Not Found	Not Found	Not Found	Not Found	Not Found	Not Found	Not Found	High	High	High	High	High	High
FALSE	High	Unambiguous	IAQAEAMAR	[R].IAQAEAMAR.[A]	1xiTRAQ8plex [N-Term]; 1xOxidation [M7]	1xiTRAQ8plex [N-Term]; 1xOxidation [M7]			0.00826138	0.00137235	0.499	1	1	1	B4FUZ5	B4FUZ5	B4FUZ5 [355-363]	0	1280.69	9	Not Found	Not Found	Not Found	Not Found	Not Found	Not Found	Not Found	Not Found	Not Found	Not Found	Not Found	High	Not Found	Not Found	Not Found	Not Found	Not Found	Not Found	Not Found	Not Found	Not Found	Not Found	Not Found	High	High	High	High	High	High
FALSE	High	Unambiguous	STIGLDK	[R].STIGLDK.[S]	2xiTRAQ8plex [N-Term; K7]	2xiTRAQ8plex [N-Term; K7]			0.0167726	0.00358051	0.366	1	1	1	B4FRJ4	B4FRJ4	B4FRJ4 [80-86]	0	1341.82	7	Not Found	Not Found	Not Found	High	Not Found	Not Found	Not Found	Not Found	Not Found	Not Found	Not Found	Not Found	Not Found	Not Found	Not Found	Not Found	Not Found	Not Found	Not Found	Not Found	Not Found	Not Found	Not Found	High	High	High	High	High	High
FALSE	High	Unambiguous	SGVADMVNTGGR	[K].SGVADMVNTGGR.[Q]	1xiTRAQ8plex [N-Term]; 1xOxidation [M6]	1xiTRAQ8plex [N-Term]; 1xOxidation [M6]			6.52311e-05	0	1.428	1	1	5	C0P2V1	C0P2V1	C0P2V1 [203-214]	0	1483.75	12	Not Found	Not Found	Not Found	Not Found	Not Found	Not Found	Not Found	Not Found	Not Found	Not Found	High	High	High	Not Found	Not Found	Not Found	Not Found	Not Found	Not Found	Not Found	Not Found	Not Found	Not Found	High	High	High	High	High	High
FALSE	High	Unambiguous	ITGTEVSK	[K].ITGTEVSK.[K]	2xiTRAQ8plex [N-Term; K8]	2xiTRAQ8plex [N-Term; K8]			0.00316375	0.000881586	0.69	1	3	1	B4FYD3	B4FH61; B4FYD3; B6T5F3	B4FYD3 [18-25]	0	1442.87	8	Not Found	Not Found	Not Found	Not Found	Not Found	Not Found	Not Found	Not Found	Not Found	Not Found	Not Found	Not Found	Not Found	Not Found	Not Found	High	Not Found	Not Found	Not Found	Not Found	Not Found	Not Found	Not Found	High	High	High	High	High	High
FALSE	High	Unambiguous	FAEASGGSAAR	[R].FAEASGGSAAR.[E]	1xiTRAQ8plex [N-Term]	1xiTRAQ8plex [N-Term]			0.00691768	0.00137235	0.533	1	1	2	B6TDH3	B6TDH3	B6TDH3 [141-151]	0	1327.69	11	Not Found	Not Found	Not Found	Not Found	Not Found	Not Found	Not Found	Not Found	Not Found	Not Found	Not Found	Not Found	Not Found	High	High	Not Found	Not Found	Not Found	Not Found	Not Found	Not Found	Not Found	Not Found	High	High	High	High	High	High
FALSE	High	Unambiguous	HICDLVAER	[R].HICDLVAER.[GA]	1xiTRAQ8plex [N-Term]; 1xCarbamidomethyl [C3]	1xiTRAQ8plex [N-Term]; 1xCarbamidomethyl [C3]			0.0427374	0.00743931	0.198	1	4	1	B3GQB5	B3GQB5; Q8L5G8; B6U4K6; C0PIU9	B3GQB5 [406-414]	0	1416.76	9	Not Found	Not Found	Not Found	High	Not Found	Not Found	Not Found	Not Found	Not Found	Not Found	Not Found	Not Found	Not Found	Not Found	Not Found	Not Found	Not Found	Not Found	Not Found	Not Found	Not Found	Not Found	Not Found	High	High	High	High	High	High
FALSE	High	Unambiguous	AIVEASK	[K].AIVEASK.[K]	2xiTRAQ8plex [N-Term; K7]	2xiTRAQ8plex [N-Term; K7]			0.00779804	0.00137235	0.51	1	1	8	B6TBW2	B6TBW2	B6TBW2 [81-87]	0	1325.82	7	Not Found	Not Found	Not Found	Not Found	Not Found	Not Found	Not Found	Not Found	Not Found	Not Found	Not Found	Not Found	High	High	High	Not Found	Not Found	Not Found	Not Found	Not Found	Not Found	Not Found	Not Found	High	High	High	High	High	High
FALSE	High	Unambiguous	ALTEGVK	[K].ALTEGVK.[A]	2xiTRAQ8plex [N-Term; K7]	2xiTRAQ8plex [N-Term; K7]			0.0212316	0.00451489	0.322	1	6	8	B4FLT4	B6SH71; B4FZP0; C0PCX9; B4FUL3; B4FLT4; Q4FE78	B4FLT4 [227-233]	0	1325.82	7	Not Found	Not Found	Not Found	Not Found	Not Found	Not Found	Not Found	Not Found	Not Found	Not Found	Not Found	Not Found	Not Found	Not Found	Not Found	Not Found	Not Found	Not Found	Not Found	High	High	High	Not Found	High	High	High	High	High	High
FALSE	High	Unambiguous	FSDASVQSDAK	[R].FSDASVQSDAK.[L]	2xiTRAQ8plex [N-Term; K11]	2xiTRAQ8plex [N-Term; K11]			1.55171e-06	0	2.121	1	1	7	B6SZ69	B6SZ69	B6SZ69 [81-91]	0	1762.94	11	Not Found	Not Found	Not Found	Not Found	Not Found	Not Found	Not Found	Not Found	Not Found	High	High	High	High	Not Found	Not Found	Not Found	Not Found	Not Found	Not Found	Not Found	Not Found	Not Found	Not Found	High	High	High	High	High	High
FALSE	High	Unambiguous	SYLPSDTPK	[K].SYLPSDTPK.[G]	2xiTRAQ8plex [N-Term; K9]	2xiTRAQ8plex [N-Term; K9]			0.0236619	0.0053308	0.302	1	7	2	A1XCI5	C0PDJ1; A1XCI6; Q06XS3; B8A0P0; Q06XS2; C0HH76; A1XCI5	A1XCI5 [211-219]	0	1615.92	9	Not Found	Not Found	Not Found	Not Found	Not Found	Not Found	High	High	Not Found	Not Found	Not Found	Not Found	Not Found	Not Found	Not Found	Not Found	Not Found	Not Found	Not Found	Not Found	Not Found	Not Found	Not Found	High	High	High	High	High	High
FALSE	High	Unambiguous	VNPFVDDAAR	[R].VNPFVDDAAR.[K]	1xiTRAQ8plex [N-Term]	1xiTRAQ8plex [N-Term]			6.95483e-06	0	1.843	1	1	6	B6TMI7	B6TMI7	B6TMI7 [244-253]	0	1407.75	10	Not Found	Not Found	Not Found	Not Found	Not Found	Not Found	Not Found	Not Found	Not Found	Not Found	Not Found	Not Found	Not Found	Not Found	High	High	High	Not Found	Not Found	Not Found	Not Found	Not Found	Not Found	High	High	High	High	High	High
FALSE	High	Unambiguous	QTYVLDK	[R].QTYVLDK.[Q]	2xiTRAQ8plex [N-Term; K7]	2xiTRAQ8plex [N-Term; K7]			0.00352246	0.00119431	0.668	1	1	10	B4FS55	B4FS55	B4FS55 [184-190]	0	1474.87	7	Not Found	Not Found	Not Found	High	Not Found	Not Found	High	High	Not Found	Not Found	Not Found	Not Found	Not Found	Not Found	Not Found	Not Found	Not Found	Not Found	Not Found	Not Found	Not Found	Not Found	Not Found	High	High	High	High	High	High
FALSE	High	Unambiguous	ALADPLK	[-].ALADPLK.[V]	2xiTRAQ8plex [N-Term; K7]	2xiTRAQ8plex [N-Term; K7]			0.0225326	0.00451489	0.311	1	1	1	P43188	P43188	P43188 [1-7]	0	1335.85	7	Not Found	Not Found	Not Found	Not Found	Not Found	Not Found	High	Not Found	Not Found	Not Found	Not Found	Not Found	Not Found	Not Found	Not Found	Not Found	Not Found	Not Found	Not Found	Not Found	Not Found	Not Found	Not Found	High	High	High	High	High	High
FALSE	High	Unambiguous	DGSSLIDMSVR	[R].DGSSLIDMSVR.[K]	1xiTRAQ8plex [N-Term]	1xiTRAQ8plex [N-Term]			0.00368084	0.00119431	0.659	1	4	1	B6SUX2	B6U5A2; B6T0C6; B6SUX2; C0P6Z6	B6SUX2 [221-231]	0	1483.77	11	Not Found	Not Found	Not Found	Not Found	Not Found	Not Found	Not Found	Not Found	High	Not Found	Not Found	Not Found	Not Found	Not Found	Not Found	Not Found	Not Found	Not Found	Not Found	Not Found	Not Found	Not Found	Not Found	Not Found	Not Found	High	Not Found	High	High
FALSE	High	Unambiguous	DGSSLIDMSVR	[R].DGSSLIDMSVR.[K]	1xiTRAQ8plex [N-Term]; 1xOxidation [M8]	1xiTRAQ8plex [N-Term]; 1xOxidation [M8]			0.000141737	0	1.284	1	4	10	B6SUX2	B6U5A2; B6T0C6; B6SUX2; C0P6Z6	B6SUX2 [221-231]	0	1499.77	11	Not Found	Not Found	Not Found	Not Found	Not Found	Not Found	High	High	High	Not Found	High	High	High	Not Found	Not Found	Not Found	Not Found	Not Found	Not Found	Not Found	Not Found	Not Found	Not Found	High	High	High	High	High	High
FALSE	High	Unambiguous	GGYPIMPGDPYER	[K].GGYPIMPGDPYER.[A]	1xiTRAQ8plex [N-Term]; 1xOxidation [M6]	1xiTRAQ8plex [N-Term]; 1xOxidation [M6]			0.00581066	0.00137235	0.567	1	1	3	Q9FQA3	Q9FQA3	Q9FQA3 [81-93]	0	1771.86	13	Not Found	Not Found	Not Found	Not Found	Not Found	Not Found	Not Found	Not Found	Not Found	Not Found	High	High	Not Found	Not Found	Not Found	Not Found	Not Found	Not Found	Not Found	Not Found	Not Found	Not Found	Not Found	High	High	High	High	High	High
FALSE	High	Unambiguous	ETTNLEDAAR	[R].ETTNLEDAAR.[L]	1xiTRAQ8plex [N-Term]	1xiTRAQ8plex [N-Term]			4.12469e-05	0	1.513	1	3	2	B6T3S5	B6T3S5; C4J2A7; B6TBD5	B6T3S5 [180-189]	0	1423.73	10	Not Found	Not Found	Not Found	Not Found	Not Found	Not Found	High	High	Not Found	Not Found	Not Found	Not Found	Not Found	Not Found	Not Found	Not Found	Not Found	Not Found	Not Found	Not Found	Not Found	Not Found	Not Found	High	High	High	High	High	High
FALSE	High	Unambiguous	ADFDGFVR	[R].ADFDGFVR.[R]	1xiTRAQ8plex [N-Term]	1xiTRAQ8plex [N-Term]			0.00968064	0.00137235	0.469	1	2	1	B6TRA3	B4FHR1; B6TRA3	B6TRA3 [38-45]	0	1230.64	8	Not Found	Not Found	Not Found	Not Found	Not Found	Not Found	Not Found	Not Found	Not Found	Not Found	Not Found	Not Found	Not Found	Not Found	Not Found	Not Found	Not Found	Not Found	High	Not Found	Not Found	Not Found	Not Found	High	High	High	High	High	High
FALSE	High	Unambiguous	EVGLGADLVR	[RK].EVGLGADLVR.[I]	1xiTRAQ8plex [N-Term]	1xiTRAQ8plex [N-Term]			2.5113e-05	0	1.605	1	8	1	B6TFX9	B4FMP8; B6SLE7; Q84TL6; B6THG1; B6TFX9; Q84TL7; Q6Y4Q3; B6TDD3	B6TFX9 [225-234]	0	1332.78	10	Not Found	Not Found	Not Found	High	Not Found	Not Found	Not Found	Not Found	Not Found	Not Found	Not Found	Not Found	Not Found	Not Found	Not Found	Not Found	Not Found	Not Found	Not Found	Not Found	Not Found	Not Found	Not Found	High	High	High	High	High	High
FALSE	High	Unambiguous	VATTFDLSDQSK	[K].VATTFDLSDQSK.[A]	2xiTRAQ8plex [N-Term; K12]	2xiTRAQ8plex [N-Term; K12]			0.00788016	0.00137235	0.508	1	2	2	B6T2E1	B6T2E1; Q5IBC6	B6T2E1 [201-212]	0	1920.05	12	Not Found	Not Found	Not Found	High	Not Found	Not Found	High	Not Found	Not Found	Not Found	Not Found	Not Found	Not Found	Not Found	Not Found	Not Found	Not Found	Not Found	Not Found	Not Found	Not Found	Not Found	Not Found	High	Not Found	High	High	High	High
FALSE	High	Unambiguous	EAIELLR	[K].EAIELLR.[R]	1xiTRAQ8plex [N-Term]	1xiTRAQ8plex [N-Term]			0.0360306	0.00692465	0.227	1	2	1	I2E7T9	B4FEL9; I2E7T9	I2E7T9 [225-231]	0	1147.7	7	Not Found	Not Found	Not Found	Not Found	Not Found	Not Found	High	Not Found	Not Found	Not Found	Not Found	Not Found	Not Found	Not Found	Not Found	Not Found	Not Found	Not Found	Not Found	Not Found	Not Found	Not Found	Not Found	High	High	High	High	High	High
FALSE	High	Unambiguous	VQGDATVDAVFAK	[K].VQGDATVDAVFAK.[I]	2xiTRAQ8plex [N-Term; K13]	2xiTRAQ8plex [N-Term; K13]			2.83073e-08	0	2.863	1	4	14	P43188	B6SS26; B4FL09; B6STL7; P43188	P43188 [191-203]	0	1929.09	13	Not Found	Not Found	Not Found	Not Found	Not Found	Not Found	Not Found	Not Found	Not Found	Not Found	High	High	High	High	High	High	High	Not Found	High	Not Found	High	Not Found	Not Found	High	High	High	High	High	High
FALSE	High	Unambiguous	EAFLLEPR	[R].EAFLLEPR.[D]	1xiTRAQ8plex [N-Term]	1xiTRAQ8plex [N-Term]			0.00244034	0.000881586	0.743	1	7	7	D2JSP9	D2JSP9; D2JSQ1; Q36283; Q1KK89; Q0GR35; P09004; Q6R9J5	D2JSP9 [184-191]	0	1278.74	8	Not Found	Not Found	Not Found	Not Found	Not Found	Not Found	High	High	High	Not Found	Not Found	Not Found	Not Found	Not Found	Not Found	Not Found	Not Found	Not Found	Not Found	Not Found	Not Found	Not Found	Not Found	High	High	High	High	High	High
FALSE	High	Unambiguous	EGIVEVAK	[R].EGIVEVAK.[I]	2xiTRAQ8plex [N-Term; K8]	2xiTRAQ8plex [N-Term; K8]			0.00447995	0.00119431	0.619	2	6	5	B4FU37; B6TGF0	B6UFQ0; B6TKD6; C0PI81; B4FU37; B6UCR8; B6TGF0	B4FU37 [188-195]; B6TGF0 [188-195]	0	1452.89	8	Not Found	Not Found	Not Found	Not Found	Not Found	Not Found	Not Found	Not Found	Not Found	Not Found	High	High	High	Not Found	Not Found	Not Found	Not Found	Not Found	Not Found	Not Found	Not Found	Not Found	Not Found	High	High	High	High	High	High
FALSE	High	Unambiguous	VIPLVYNEPEDR	[R].VIPLVYNEPEDR.[L]	1xiTRAQ8plex [N-Term]	1xiTRAQ8plex [N-Term]			0.0268452	0.00565324	0.279	1	2	1	B6UBJ6	B4G1E4; B6UBJ6	B6UBJ6 [96-107]	0	1747.95	12	Not Found	Not Found	Not Found	High	Not Found	Not Found	Not Found	Not Found	Not Found	Not Found	Not Found	Not Found	Not Found	Not Found	Not Found	Not Found	Not Found	Not Found	Not Found	Not Found	Not Found	Not Found	Not Found	Not Found	Not Found	Not Found	Not Found	Not Found	Not Found
FALSE	High	Unambiguous	AYDFVSQEIR	[R].AYDFVSQEIR.[A]	1xiTRAQ8plex [N-Term]	1xiTRAQ8plex [N-Term]			3.36037e-05	0	1.551	1	1	6	P48184	P48184	P48184 [296-305]	0	1531.81	10	Not Found	Not Found	Not Found	Not Found	Not Found	Not Found	Not Found	Not Found	Not Found	Not Found	High	High	High	Not Found	Not Found	High	High	Not Found	Not Found	Not Found	Not Found	Not Found	Not Found	High	High	High	High	High	High
FALSE	High	Unambiguous	SADQAVDR	[K].SADQAVDR.[Y]	1xiTRAQ8plex [N-Term]	1xiTRAQ8plex [N-Term]			0.001506	0	0.839	1	1	3	B6TLX2	B6TLX2	B6TLX2 [34-41]	0	1165.61	8	Not Found	Not Found	Not Found	Not Found	Not Found	High	High	Not Found	Not Found	Not Found	Not Found	Not Found	Not Found	Not Found	Not Found	Not Found	Not Found	Not Found	Not Found	Not Found	Not Found	Not Found	Not Found	High	High	High	High	High	High
FALSE	High	Unambiguous	ILDEEFGIVK	[K].ILDEEFGIVK.[G]	2xiTRAQ8plex [N-Term; K10]	2xiTRAQ8plex [N-Term; K10]			0.000262968	0	1.169	1	1	1	B4F8L7	B4F8L7	B4F8L7 [247-256]	0	1771.05	10	Not Found	Not Found	Not Found	High	Not Found	Not Found	Not Found	Not Found	Not Found	Not Found	Not Found	Not Found	Not Found	Not Found	Not Found	Not Found	Not Found	Not Found	Not Found	Not Found	Not Found	Not Found	Not Found	High	Not Found	High	High	High	High
FALSE	High	Unambiguous	LPDATLSYFDTSSPDGELK	[R].LPDATLSYFDTSSPDGELK.[T]	2xiTRAQ8plex [N-Term; K19]	2xiTRAQ8plex [N-Term; K19]			4.147e-05	0	1.512	1	1	3	B6T2Y1	B6T2Y1	B6T2Y1 [76-94]	0	2664.39	19	Not Found	Not Found	Not Found	High	High	Not Found	Not Found	Not Found	Not Found	Not Found	Not Found	Not Found	Not Found	Not Found	Not Found	Not Found	Not Found	Not Found	Not Found	Not Found	Not Found	Not Found	Not Found	High	Not Found	Not Found	High	High	Not Found
FALSE	High	Unambiguous	LEEPQGYVPIPEN	[R].LEEPQGYVPIPEN.[-]	1xiTRAQ8plex [N-Term]	1xiTRAQ8plex [N-Term]			0.00409982	0.00119431	0.637	1	1	1	C4IYS8	C4IYS8	C4IYS8 [224-236]	0	1788.93	13	Not Found	Not Found	Not Found	Not Found	Not Found	Not Found	Not Found	Not Found	Not Found	Not Found	Not Found	High	Not Found	Not Found	Not Found	Not Found	Not Found	Not Found	Not Found	Not Found	Not Found	Not Found	Not Found	High	High	High	High	High	High
FALSE	High	Unambiguous	SEGNAGR	[R].SEGNAGR.[R]	1xiTRAQ8plex [N-Term]	1xiTRAQ8plex [N-Term]			0.0588421	0.00953563	0.146	1	1	1	C0P6X3	C0P6X3	C0P6X3 [320-326]	0	994.522	7	Not Found	Not Found	Not Found	Not Found	Not Found	High	Not Found	Not Found	Not Found	Not Found	Not Found	Not Found	Not Found	Not Found	Not Found	Not Found	Not Found	Not Found	Not Found	Not Found	Not Found	Not Found	Not Found	High	High	High	High	High	High
FALSE	High	Unambiguous	EASSNDR	[K].EASSNDR.[I]	1xiTRAQ8plex [N-Term]	1xiTRAQ8plex [N-Term]			0.0172263	0.00358051	0.361	1	1	1	C0P2K4	C0P2K4	C0P2K4 [383-389]	0	1082.54	7	Not Found	Not Found	Not Found	Not Found	Not Found	High	Not Found	Not Found	Not Found	Not Found	Not Found	Not Found	Not Found	Not Found	Not Found	Not Found	Not Found	Not Found	Not Found	Not Found	Not Found	Not Found	Not Found	High	High	High	High	High	High
FALSE	High	Unambiguous	GDSAEAR	[R].GDSAEAR.[S]	1xiTRAQ8plex [N-Term]	1xiTRAQ8plex [N-Term]			0.0639313	0.00989661	0.133	1	5	1	B6UA86	B6UHS1; B6UA86; B6UI73; B6SM67; B6SI32	B6UA86 [148-154]	0	1009.52	7	Not Found	Not Found	Not Found	Not Found	High	Not Found	Not Found	Not Found	Not Found	Not Found	Not Found	Not Found	Not Found	Not Found	Not Found	Not Found	Not Found	Not Found	Not Found	Not Found	Not Found	Not Found	Not Found	High	High	High	High	High	High
FALSE	High	Unambiguous	MSAMDSSSR	[R].MSAMDSSSR.[N]	1xiTRAQ8plex [N-Term]; 2xOxidation [M1; M4]	1xiTRAQ8plex [N-Term]; 2xOxidation [M1; M4]			0.0522401	0.00898449	0.165	2	2	1	C0P930; B6TXS9	C0P930; B6TXS9	C0P930 [114-122]; B6TXS9 [285-293]	0	1307.59	9	Not Found	Not Found	Not Found	Not Found	Not Found	High	Not Found	Not Found	Not Found	Not Found	Not Found	Not Found	Not Found	Not Found	Not Found	Not Found	Not Found	Not Found	Not Found	Not Found	Not Found	Not Found	Not Found	High	High	High	High	High	High
FALSE	High	Unambiguous	NANATDAR	[K].NANATDAR.[K]	1xiTRAQ8plex [N-Term]	1xiTRAQ8plex [N-Term]			0.00190247	0.0004848	0.793	1	1	3	B4FAC5	B4FAC5	B4FAC5 [100-107]	0	1136.6	8	Not Found	Not Found	Not Found	Not Found	Not Found	High	High	Not Found	Not Found	Not Found	Not Found	Not Found	Not Found	Not Found	Not Found	Not Found	Not Found	Not Found	Not Found	Not Found	Not Found	Not Found	Not Found	High	High	High	High	High	High
FALSE	High	Unambiguous	QNEESSTNQR	[R].QNEESSTNQR.[S]	1xiTRAQ8plex [N-Term]	1xiTRAQ8plex [N-Term]			0.00092407	0	0.933	1	2	3	B4FES7	B4FES7; B6T1R8	B4FES7 [192-201]	0	1496.72	10	Not Found	Not Found	Not Found	Not Found	Not Found	High	High	Not Found	Not Found	Not Found	Not Found	Not Found	Not Found	Not Found	Not Found	Not Found	Not Found	Not Found	Not Found	Not Found	Not Found	Not Found	Not Found	High	High	High	High	High	High
FALSE	High	Unambiguous	EGTDTSQGR	[K].EGTDTSQGR.[A]	1xiTRAQ8plex [N-Term]	1xiTRAQ8plex [N-Term]			0.0473514	0.00872401	0.181	1	1	1	B4FBP0	B4FBP0	B4FBP0 [14-22]	0	1254.62	9	Not Found	Not Found	Not Found	Not Found	Not Found	High	Not Found	Not Found	Not Found	Not Found	Not Found	Not Found	Not Found	Not Found	Not Found	Not Found	Not Found	Not Found	Not Found	Not Found	Not Found	Not Found	Not Found	High	High	High	High	High	High
FALSE	High	Unambiguous	NNQALGGHR	[K].NNQALGGHR.[I]	1xiTRAQ8plex [N-Term]	1xiTRAQ8plex [N-Term]			0.0279081	0.00565324	0.272	1	2	1	B4FGT5	B4FGT5; B6TED5	B4FGT5 [144-152]	0	1270.69	9	Not Found	Not Found	Not Found	Not Found	High	Not Found	Not Found	Not Found	Not Found	Not Found	Not Found	Not Found	Not Found	Not Found	Not Found	Not Found	Not Found	Not Found	Not Found	Not Found	Not Found	Not Found	Not Found	High	High	High	High	High	High
FALSE	High	Unambiguous	QEQDQAAAESHR	[R].QEQDQAAAESHR.[R]	1xiTRAQ8plex [N-Term]	1xiTRAQ8plex [N-Term]			0.000114885	0	1.323	1	2	3	B4FBK8	B6TIL6; B4FBK8	B4FBK8 [211-222]	0	1673.81	12	Not Found	Not Found	Not Found	Not Found	High	High	High	Not Found	Not Found	Not Found	Not Found	Not Found	Not Found	Not Found	Not Found	Not Found	Not Found	Not Found	Not Found	Not Found	Not Found	Not Found	Not Found	High	High	High	High	High	High
FALSE	High	Unambiguous	EQDLVFSGR	[R].EQDLVFSGR.[D]	1xiTRAQ8plex [N-Term]	1xiTRAQ8plex [N-Term]			0.00148301	0	0.842	1	2	3	B4FQ24	B7ZXG2; B4FQ24	B4FQ24 [94-102]	0	1354.73	9	Not Found	Not Found	Not Found	Not Found	Not Found	Not Found	Not Found	Not Found	Not Found	Not Found	High	High	High	Not Found	Not Found	Not Found	Not Found	Not Found	Not Found	Not Found	Not Found	Not Found	Not Found	High	High	High	High	High	High
FALSE	High	Unambiguous	DAVADNIR	[R].DAVADNIR.[T]	1xiTRAQ8plex [N-Term]	1xiTRAQ8plex [N-Term]			0.0332391	0.0067366	0.241	1	2	1	B6TBG7	B6TBG7; O82110	B6TBG7 [84-91]	0	1177.65	8	Not Found	Not Found	Not Found	Not Found	Not Found	Not Found	Not Found	Not Found	Not Found	High	Not Found	Not Found	Not Found	Not Found	Not Found	Not Found	Not Found	Not Found	Not Found	Not Found	Not Found	Not Found	Not Found	High	High	High	High	High	High
FALSE	High	Unambiguous	QSGPSLR	[R].QSGPSLR.[I]	1xiTRAQ8plex [N-Term]	1xiTRAQ8plex [N-Term]			0.0528922	0.00898449	0.163	1	1	1	Q41834	Q41834	Q41834 [214-220]	0	1048.61	7	Not Found	Not Found	Not Found	Not Found	Not Found	Not Found	Not Found	Not Found	Not Found	Not Found	Not Found	Not Found	Not Found	Not Found	Not Found	High	Not Found	Not Found	Not Found	Not Found	Not Found	Not Found	Not Found	High	High	High	High	High	High
FALSE	High	Unambiguous	DPAHPWR	[R].DPAHPWR.[V]	1xiTRAQ8plex [N-Term]	1xiTRAQ8plex [N-Term]			0.00922962	0.00137235	0.478	1	2	1	B6TP19	B8A1M2; B6TP19	B6TP19 [87-93]	0	1182.63	7	Not Found	Not Found	Not Found	Not Found	High	Not Found	Not Found	Not Found	Not Found	Not Found	Not Found	Not Found	Not Found	Not Found	Not Found	Not Found	Not Found	Not Found	Not Found	Not Found	Not Found	Not Found	Not Found	High	Not Found	High	High	High	High
FALSE	High	Unambiguous	AAITDYR	[R].AAITDYR.[K]	1xiTRAQ8plex [N-Term]	1xiTRAQ8plex [N-Term]			0.0112966	0.00166251	0.44	1	2	5	B4FTV9	C0PGM6; B4FTV9	B4FTV9 [14-20]	0	1113.62	7	Not Found	Not Found	Not Found	Not Found	Not Found	Not Found	Not Found	Not Found	Not Found	Not Found	Not Found	Not Found	Not Found	Not Found	Not Found	Not Found	Not Found	Not Found	Not Found	Not Found	High	High	High	High	High	High	High	High	High
FALSE	High	Unambiguous	ALEIDPDNR	[K].ALEIDPDNR.[D]	1xiTRAQ8plex [N-Term]	1xiTRAQ8plex [N-Term]			0.00957845	0.00137235	0.471	1	3	4	B6TI78	C0P9N8; B6U100; B6TI78	B6TI78 [512-520]	0	1346.72	9	Not Found	Not Found	Not Found	Not Found	Not Found	Not Found	Not Found	Not Found	Not Found	Not Found	High	High	Not Found	Not Found	Not Found	Not Found	Not Found	Not Found	Not Found	Not Found	Not Found	Not Found	Not Found	High	High	High	High	High	High
FALSE	High	Unambiguous	SGESPAAALR	[R].SGESPAAALR.[R]	1xiTRAQ8plex [N-Term]	1xiTRAQ8plex [N-Term]			0.00439234	0.00119431	0.623	1	1	5	B4F9T3	B4F9T3	B4F9T3 [19-28]	0	1262.7	10	Not Found	Not Found	Not Found	Not Found	Not Found	Not Found	Not Found	Not Found	Not Found	Not Found	Not Found	High	High	Not Found	Not Found	Not Found	Not Found	Not Found	Not Found	Not Found	Not Found	Not Found	Not Found	High	High	High	High	High	High
FALSE	High	Unambiguous	IQSDSQVTSR	[R].IQSDSQVTSR.[I]	1xiTRAQ8plex [N-Term]	1xiTRAQ8plex [N-Term]			0.0509641	0.00898449	0.169	1	2	1	B4FET7	B4FET7; B4FUV9	B4FET7 [165-174]	0	1424.76	10	Not Found	Not Found	Not Found	Not Found	Not Found	Not Found	Not Found	Not Found	Not Found	Not Found	Not Found	High	Not Found	Not Found	Not Found	Not Found	Not Found	Not Found	Not Found	Not Found	Not Found	Not Found	Not Found	High	High	High	High	High	High
FALSE	High	Unambiguous	ELAEMEEMR	[K].ELAEMEEMR.[K]	1xiTRAQ8plex [N-Term]	1xiTRAQ8plex [N-Term]			0.0386438	0.00743931	0.215	1	1	1	B4FS99	B4FS99	B4FS99 [129-137]	0	1441.7	9	Not Found	Not Found	Not Found	Not Found	Not Found	Not Found	Not Found	Not Found	Not Found	Not Found	High	Not Found	Not Found	Not Found	Not Found	Not Found	Not Found	Not Found	Not Found	Not Found	Not Found	Not Found	Not Found	High	High	High	High	High	High
FALSE	High	Unambiguous	GAVLQEAR	[K].GAVLQEAR.[V]	1xiTRAQ8plex [N-Term]	1xiTRAQ8plex [N-Term]			0.00291168	0.000881586	0.707	1	3	5	B6SV32	C0PGS7; B6SV32; B8A2Z3	B6SV32 [28-35]	0	1147.67	8	Not Found	Not Found	Not Found	Not Found	Not Found	Not Found	Not Found	Not Found	Not Found	Not Found	Not Found	Not Found	Not Found	Not Found	High	High	Not Found	Not Found	Not Found	Not Found	Not Found	Not Found	Not Found	High	High	High	High	High	High
FALSE	High	Unambiguous	HEGTQSAGR	[K].HEGTQSAGR.[A]	1xiTRAQ8plex [N-Term]	1xiTRAQ8plex [N-Term]			0.0185645	0.00411612	0.347	1	4	1	B4FB51	B8A078; B4FIW9; B6T3T9; B4FB51	B4FB51 [271-279]	0	1246.64	9	Not Found	Not Found	Not Found	Not Found	Not Found	High	Not Found	Not Found	Not Found	Not Found	Not Found	Not Found	Not Found	Not Found	Not Found	Not Found	Not Found	Not Found	Not Found	Not Found	Not Found	Not Found	Not Found	High	High	High	High	High	High
FALSE	High	Unambiguous	GTQHPER	[R].GTQHPER.[K]	1xiTRAQ8plex [N-Term]	1xiTRAQ8plex [N-Term]			0.0300129	0.00657778	0.259	1	3	3	B4FPX5	B4FPX5; B6TN15; C0PEC6	B4FPX5 [291-297]	0	1128.61	7	Not Found	Not Found	Not Found	Not Found	Not Found	High	Not Found	Not Found	Not Found	Not Found	Not Found	Not Found	Not Found	Not Found	Not Found	Not Found	Not Found	Not Found	Not Found	Not Found	Not Found	Not Found	Not Found	High	High	High	High	High	High
FALSE	High	Unambiguous	TCHDASGNR	[K].TCHDASGNR.[W]	1xiTRAQ8plex [N-Term]; 1xCarbamidomethyl [C2]	1xiTRAQ8plex [N-Term]; 1xCarbamidomethyl [C2]			0.0172263	0.00358051	0.361	1	3	1	B4FNL7	B4FNL7; C0PKB8; B4FQG7	B4FNL7 [306-314]	0	1321.62	9	Not Found	Not Found	Not Found	Not Found	Not Found	High	Not Found	Not Found	Not Found	Not Found	Not Found	Not Found	Not Found	Not Found	Not Found	Not Found	Not Found	Not Found	Not Found	Not Found	Not Found	Not Found	Not Found	High	High	High	High	High	High
FALSE	High	Unambiguous	EGHNYVPR	[R].EGHNYVPR.[D]	1xiTRAQ8plex [N-Term]	1xiTRAQ8plex [N-Term]			0.00294028	0.000881586	0.705	1	2	7	A1XCI5	Q06XS3; A1XCI5	A1XCI5 [298-305]	0	1275.67	8	Not Found	Not Found	Not Found	Not Found	Not Found	Not Found	Not Found	Not Found	Not Found	Not Found	Not Found	High	High	High	Not Found	Not Found	Not Found	Not Found	Not Found	Not Found	Not Found	Not Found	Not Found	High	High	High	High	High	High
FALSE	High	Unambiguous	EHDPSGR	[R].EHDPSGR.[D]	1xiTRAQ8plex [N-Term]	1xiTRAQ8plex [N-Term]			0.033622	0.0067366	0.239	1	1	1	B6T5J6	B6T5J6	B6T5J6 [61-67]	0	1101.56	7	Not Found	Not Found	Not Found	Not Found	Not Found	High	Not Found	Not Found	Not Found	Not Found	Not Found	Not Found	Not Found	Not Found	Not Found	Not Found	Not Found	Not Found	Not Found	Not Found	Not Found	Not Found	Not Found	High	High	High	High	High	High
FALSE	High	Unambiguous	QQQQQQAR	[R].QQQQQQAR.[Q]	1xiTRAQ8plex [N-Term]	1xiTRAQ8plex [N-Term]			0.00140874	0	0.852	1	1	2	B4FRE3	B4FRE3	B4FRE3 [96-103]	0	1318.71	8	Not Found	Not Found	Not Found	Not Found	Not Found	High	Not Found	Not Found	Not Found	Not Found	Not Found	Not Found	Not Found	Not Found	Not Found	Not Found	Not Found	Not Found	Not Found	Not Found	Not Found	Not Found	Not Found	High	High	High	High	High	High
FALSE	High	Unambiguous	TGSGGSATR	[K].TGSGGSATR.[T]	1xiTRAQ8plex [N-Term]	1xiTRAQ8plex [N-Term]			0.00070965	0	0.983	1	1	2	P24632	P24632	P24632 [35-43]	0	1097.59	9	Not Found	Not Found	Not Found	Not Found	Not Found	High	Not Found	Not Found	Not Found	Not Found	Not Found	Not Found	Not Found	Not Found	Not Found	Not Found	Not Found	Not Found	Not Found	Not Found	Not Found	Not Found	Not Found	High	High	High	High	High	High
FALSE	High	Unambiguous	QASEADHR	[K].QASEADHR.[V]	1xiTRAQ8plex [N-Term]	1xiTRAQ8plex [N-Term]			0.0174112	0.00358051	0.359	1	3	2	B6ST94	B6ST94; B4F821; C0PI69	B6ST94 [94-101]	0	1217.62	8	Not Found	Not Found	Not Found	Not Found	Not Found	High	High	Not Found	Not Found	Not Found	Not Found	Not Found	Not Found	Not Found	Not Found	Not Found	Not Found	Not Found	Not Found	Not Found	Not Found	Not Found	Not Found	High	High	High	High	High	High
FALSE	High	Unambiguous	HTDDGVNR	[K].HTDDGVNR.[S]	1xiTRAQ8plex [N-Term]	1xiTRAQ8plex [N-Term]			0.053554	0.00898449	0.161	1	1	1	B4FPZ7	B4FPZ7	B4FPZ7 [86-93]	0	1217.62	8	Not Found	Not Found	Not Found	Not Found	Not Found	Not Found	High	Not Found	Not Found	Not Found	Not Found	Not Found	Not Found	Not Found	Not Found	Not Found	Not Found	Not Found	Not Found	Not Found	Not Found	Not Found	Not Found	High	High	High	High	High	High
FALSE	High	Unambiguous	TTASASR	[K].TTASASR.[A]	1xiTRAQ8plex [N-Term]	1xiTRAQ8plex [N-Term]			0.0290195	0.00590267	0.265	1	1	1	B4FV63	B4FV63	B4FV63 [60-66]	0	997.558	7	Not Found	Not Found	Not Found	Not Found	Not Found	High	Not Found	Not Found	Not Found	Not Found	Not Found	Not Found	Not Found	Not Found	Not Found	Not Found	Not Found	Not Found	Not Found	Not Found	Not Found	Not Found	Not Found	High	High	High	High	High	High
FALSE	High	Unambiguous	SEQESSTR	[K].SEQESSTR.[D]	1xiTRAQ8plex [N-Term]	1xiTRAQ8plex [N-Term]			0.0525649	0.00898449	0.164	1	1	1	B6UH31	B6UH31	B6UH31 [75-82]	0	1227.61	8	Not Found	Not Found	Not Found	Not Found	Not Found	High	Not Found	Not Found	Not Found	Not Found	Not Found	Not Found	Not Found	Not Found	Not Found	Not Found	Not Found	Not Found	Not Found	Not Found	Not Found	Not Found	Not Found	High	High	High	High	High	High
FALSE	High	Unambiguous	NSGGGGGGGGGSDASGAR	[R].NSGGGGGGGGGSDASGAR.[T]	1xiTRAQ8plex [N-Term]	1xiTRAQ8plex [N-Term]			5.05072e-07	0	2.329	1	1	3	B8A305	B8A305	B8A305 [99-116]	0	1681.78	18	Not Found	Not Found	Not Found	Not Found	Not Found	High	High	Not Found	Not Found	Not Found	Not Found	Not Found	Not Found	Not Found	Not Found	Not Found	Not Found	Not Found	Not Found	Not Found	Not Found	Not Found	Not Found	High	High	High	High	High	High
FALSE	High	Unambiguous	NQEDAAR	[R].NQEDAAR.[V]	1xiTRAQ8plex [N-Term]	1xiTRAQ8plex [N-Term]			0.0204461	0.00451489	0.329	1	3	1	B6T9B6	B4FIE4; B6T9B6; B6T5Z2	B6T9B6 [72-78]	0	1107.57	7	Not Found	Not Found	Not Found	Not Found	Not Found	High	Not Found	Not Found	Not Found	Not Found	Not Found	Not Found	Not Found	Not Found	Not Found	Not Found	Not Found	Not Found	Not Found	Not Found	Not Found	Not Found	Not Found	High	High	High	High	High	High
FALSE	High	Unambiguous	AQQAAAR	[R].AQQAAAR.[A]	1xiTRAQ8plex [N-Term]	1xiTRAQ8plex [N-Term]			0.0344033	0.0067366	0.235	1	1	3	B4FAQ2	B4FAQ2	B4FAQ2 [21-27]	0	1019.59	7	Not Found	Not Found	Not Found	Not Found	Not Found	High	High	Not Found	Not Found	Not Found	Not Found	High	Not Found	Not Found	Not Found	Not Found	Not Found	Not Found	Not Found	Not Found	Not Found	Not Found	Not Found	High	High	High	High	High	High
FALSE	High	Unambiguous	QSGQDVR	[R].QSGQDVR.[T]	1xiTRAQ8plex [N-Term]	1xiTRAQ8plex [N-Term]			0.0202274	0.00451489	0.331	1	1	1	B6TKY3	B6TKY3	B6TKY3 [15-21]	0	1093.59	7	Not Found	Not Found	Not Found	Not Found	Not Found	High	Not Found	Not Found	Not Found	Not Found	Not Found	Not Found	Not Found	Not Found	Not Found	Not Found	Not Found	Not Found	Not Found	Not Found	Not Found	Not Found	Not Found	High	High	High	High	High	High
FALSE	High	Unambiguous	SNAQPAGER	[R].SNAQPAGER.[F]	1xiTRAQ8plex [N-Term]	1xiTRAQ8plex [N-Term]			0.0129105	0.00257477	0.415	1	4	4	B6UBJ7	C0P9K3; B4FSN2; B6UBJ7; B6TRE2	B6UBJ7 [374-382]	0	1233.65	9	Not Found	Not Found	Not Found	Not Found	Not Found	High	High	High	Not Found	Not Found	Not Found	Not Found	Not Found	Not Found	Not Found	Not Found	Not Found	Not Found	Not Found	Not Found	Not Found	Not Found	Not Found	High	High	High	High	High	High
FALSE	High	Unambiguous	EANPGGSGGGR	[R].EANPGGSGGGR.[S]	1xiTRAQ8plex [N-Term]	1xiTRAQ8plex [N-Term]			0.0245836	0.00548427	0.295	1	1	1	B8A305	B8A305	B8A305 [197-207]	0	1262.64	11	Not Found	Not Found	Not Found	Not Found	Not Found	Not Found	High	Not Found	Not Found	Not Found	Not Found	Not Found	Not Found	Not Found	Not Found	Not Found	Not Found	Not Found	Not Found	Not Found	Not Found	Not Found	Not Found	High	High	High	High	High	High
FALSE	High	Unambiguous	EANPGGSGSGR	[R].EANPGGSGSGR.[S]	1xiTRAQ8plex [N-Term]	1xiTRAQ8plex [N-Term]			0.0142906	0.00317568	0.396	1	1	1	C0P9S2	C0P9S2	C0P9S2 [194-204]	0	1292.65	11	Not Found	Not Found	Not Found	Not Found	Not Found	Not Found	High	Not Found	Not Found	Not Found	Not Found	Not Found	Not Found	Not Found	Not Found	Not Found	Not Found	Not Found	Not Found	Not Found	Not Found	Not Found	Not Found	High	High	High	High	High	High
FALSE	High	Unambiguous	TNSNSGK	[R].TNSNSGK.[K]	2xiTRAQ8plex [N-Term; K7]	2xiTRAQ8plex [N-Term; K7]			0.0603552	0.00953563	0.142	1	1	1	B6TDD4	B6TDD4	B6TDD4 [159-165]	0	1315.74	7	Not Found	Not Found	Not Found	Not Found	Not Found	Not Found	Not Found	Not Found	Not Found	High	Not Found	Not Found	Not Found	Not Found	Not Found	Not Found	Not Found	Not Found	Not Found	Not Found	Not Found	Not Found	Not Found	High	High	High	High	High	High
FALSE	High	Unambiguous	NSDQESEPNR	[R].NSDQESEPNR.[I]	1xiTRAQ8plex [N-Term]	1xiTRAQ8plex [N-Term]			0.0470642	0.00872401	0.182	1	1	1	C0PIF3	C0PIF3	C0PIF3 [46-55]	0	1479.7	10	Not Found	Not Found	Not Found	Not Found	Not Found	High	Not Found	Not Found	Not Found	Not Found	Not Found	Not Found	Not Found	Not Found	Not Found	Not Found	Not Found	Not Found	Not Found	Not Found	Not Found	Not Found	Not Found	High	High	High	High	High	High
FALSE	High	Unambiguous	AEGTMEER	[K].AEGTMEER.[A]	1xiTRAQ8plex [N-Term]	1xiTRAQ8plex [N-Term]			0.05034	0.00898449	0.171	1	1	1	B6TI14	B6TI14	B6TI14 [72-79]	0	1226.6	8	Not Found	Not Found	Not Found	Not Found	Not Found	Not Found	High	Not Found	Not Found	Not Found	Not Found	Not Found	Not Found	Not Found	Not Found	Not Found	Not Found	Not Found	Not Found	Not Found	Not Found	Not Found	Not Found	High	High	High	High	High	High
FALSE	High	Unambiguous	QTDDVNR	[R].QTDDVNR.[G]	1xiTRAQ8plex [N-Term]	1xiTRAQ8plex [N-Term]			0.0166834	0.00358051	0.367	1	2	1	B6T5R2	B6T224; B6T5R2	B6T5R2 [65-71]	0	1151.6	7	Not Found	Not Found	Not Found	Not Found	Not Found	High	Not Found	Not Found	Not Found	Not Found	Not Found	Not Found	Not Found	Not Found	Not Found	Not Found	Not Found	Not Found	Not Found	Not Found	Not Found	Not Found	Not Found	High	High	High	High	High	High
FALSE	High	Unambiguous	AAGQQQQEEQNR	[R].AAGQQQQEEQNR.[S]	1xiTRAQ8plex [N-Term]	1xiTRAQ8plex [N-Term]			0.000341916	0	1.12	1	1	1	C0P555	C0P555	C0P555 [187-198]	0	1690.84	12	Not Found	Not Found	Not Found	Not Found	Not Found	High	Not Found	Not Found	Not Found	Not Found	Not Found	Not Found	Not Found	Not Found	Not Found	Not Found	Not Found	Not Found	Not Found	Not Found	Not Found	Not Found	Not Found	High	High	High	High	High	High
FALSE	High	Unambiguous	SSSDGEK	[K].SSSDGEK.[N]	2xiTRAQ8plex [N-Term; K7]	2xiTRAQ8plex [N-Term; K7]			0.0356154	0.00692465	0.229	1	2	3	B6SZ69	B6U1E4; B6SZ69	B6SZ69 [193-199]	0	1317.71	7	Not Found	Not Found	Not Found	Not Found	Not Found	High	High	Not Found	Not Found	Not Found	Not Found	Not Found	Not Found	Not Found	Not Found	Not Found	Not Found	Not Found	Not Found	Not Found	Not Found	Not Found	Not Found	High	High	High	High	High	High
FALSE	High	Unambiguous	QADGQSSK	[R].QADGQSSK.[V]	2xiTRAQ8plex [N-Term; K8]	2xiTRAQ8plex [N-Term; K8]			0.00894126	0.00137235	0.484	1	2	2	B6ST03	B6ST03; B7ZZ57	B6ST03 [350-357]	0	1428.79	8	Not Found	Not Found	Not Found	Not Found	Not Found	High	Not Found	High	Not Found	Not Found	Not Found	Not Found	Not Found	Not Found	Not Found	Not Found	Not Found	Not Found	Not Found	Not Found	Not Found	Not Found	Not Found	High	High	High	High	High	High
FALSE	High	Unambiguous	SAAAATSN	[R].SAAAATSN.[-]	1xiTRAQ8plex [N-Term]	1xiTRAQ8plex [N-Term]			0.0577368	0.00936467	0.149	1	2	1	B6U5G4	B6U5G4; Q9FQB2	B6U5G4 [230-237]	0	996.526	8	Not Found	Not Found	Not Found	Not Found	Not Found	High	Not Found	Not Found	Not Found	Not Found	Not Found	Not Found	Not Found	Not Found	Not Found	Not Found	Not Found	Not Found	Not Found	Not Found	Not Found	Not Found	Not Found	High	High	High	High	High	High
FALSE	High	Unambiguous	EENNDGSK	[K].EENNDGSK.[K]	2xiTRAQ8plex [N-Term; K8]	2xiTRAQ8plex [N-Term; K8]			0.00164263	0	0.822	1	1	6	B8A0W7	B8A0W7	B8A0W7 [271-278]	0	1500.78	8	Not Found	Not Found	Not Found	Not Found	Not Found	High	High	Not Found	Not Found	High	Not Found	Not Found	Not Found	Not Found	Not Found	Not Found	Not Found	Not Found	Not Found	Not Found	Not Found	Not Found	Not Found	High	High	High	High	High	High
FALSE	High	Unambiguous	GNDEVMAR	[R].GNDEVMAR.[G]	1xiTRAQ8plex [N-Term]; 1xOxidation [M6]	1xiTRAQ8plex [N-Term]; 1xOxidation [M6]			0.059593	0.00953563	0.144	1	1	1	B4FIT6	B4FIT6	B4FIT6 [383-390]	0	1211.6	8	Not Found	Not Found	Not Found	Not Found	Not Found	High	Not Found	Not Found	Not Found	Not Found	Not Found	Not Found	Not Found	Not Found	Not Found	Not Found	Not Found	Not Found	Not Found	Not Found	Not Found	Not Found	Not Found	High	High	High	High	High	High
FALSE	High	Unambiguous	QADDSSSSSK	[K].QADDSSSSSK.[T]	2xiTRAQ8plex [N-Term; K10]	2xiTRAQ8plex [N-Term; K10]			0.00107574	0	0.904	1	3	1	B6TSR9	B4FWN7; B6TSR9; B6SUG5	B6TSR9 [50-59]	0	1619.83	10	Not Found	Not Found	Not Found	Not Found	Not Found	High	Not Found	Not Found	Not Found	Not Found	Not Found	Not Found	Not Found	Not Found	Not Found	Not Found	Not Found	Not Found	Not Found	Not Found	Not Found	Not Found	Not Found	High	High	High	High	High	High
FALSE	High	Unambiguous	DWSNPGLLD	[K].DWSNPGLLD.[-]	1xiTRAQ8plex [N-Term]	1xiTRAQ8plex [N-Term]			0.0599727	0.00953563	0.143	1	1	1	B6T5Q6	B6T5Q6	B6T5Q6 [202-210]	0	1320.67	9	Not Found	Not Found	Not Found	Not Found	Not Found	Not Found	Not Found	Not Found	Not Found	Not Found	Not Found	High	Not Found	Not Found	Not Found	Not Found	Not Found	Not Found	Not Found	Not Found	Not Found	Not Found	Not Found	High	High	High	High	High	High
FALSE	High	Unambiguous	EGQSGEEEGGQQAQR	[K].EGQSGEEEGGQQAQR.[V]	1xiTRAQ8plex [N-Term]	1xiTRAQ8plex [N-Term]			0.00454689	0.00119431	0.616	1	3	1	B4FMK4	C0PK14; B4FMK4; C0HGT2	B4FMK4 [256-270]	0	1893.88	15	Not Found	Not Found	Not Found	Not Found	Not Found	High	Not Found	Not Found	Not Found	Not Found	Not Found	Not Found	Not Found	Not Found	Not Found	Not Found	Not Found	Not Found	Not Found	Not Found	Not Found	Not Found	Not Found	High	High	High	High	High	High
FALSE	High	Unambiguous	SESTDSGK	[K].SESTDSGK.[V]	2xiTRAQ8plex [N-Term; K8]	2xiTRAQ8plex [N-Term; K8]			0.0245836	0.00548427	0.295	1	2	2	B6T5R1	B6T5R1; B6T8F4	B6T5R1 [202-209]	0	1418.76	8	Not Found	Not Found	Not Found	Not Found	Not Found	High	High	Not Found	Not Found	Not Found	Not Found	Not Found	Not Found	Not Found	Not Found	Not Found	Not Found	Not Found	Not Found	Not Found	Not Found	Not Found	Not Found	High	High	High	High	High	High
FALSE	High	Unambiguous	DNPDSEECR	[K].DNPDSEECR.[I]	1xiTRAQ8plex [N-Term]; 1xCarbamidomethyl [C8]	1xiTRAQ8plex [N-Term]; 1xCarbamidomethyl [C8]			0.0409929	0.00743931	0.205	1	2	1	B6SXI1	B6SXI1; B6U3H3	B6SXI1 [132-140]	0	1425.62	9	Not Found	Not Found	Not Found	Not Found	Not Found	High	Not Found	Not Found	Not Found	Not Found	Not Found	Not Found	Not Found	Not Found	Not Found	Not Found	Not Found	Not Found	Not Found	Not Found	Not Found	Not Found	Not Found	High	High	High	High	High	High
FALSE	High	Unambiguous	NQDDAPENNPR	[R].NQDDAPENNPR.[R]	1xiTRAQ8plex [N-Term]	1xiTRAQ8plex [N-Term]			0.000862953	0	0.946	1	1	1	B4FKE6	B4FKE6	B4FKE6 [57-67]	0	1573.75	11	Not Found	Not Found	Not Found	Not Found	Not Found	High	Not Found	Not Found	Not Found	Not Found	Not Found	Not Found	Not Found	Not Found	Not Found	Not Found	Not Found	Not Found	Not Found	Not Found	Not Found	Not Found	Not Found	High	High	High	High	High	High
FALSE	High	Unambiguous	AEEQSAAGTGR	[K].AEEQSAAGTGR.[R]	1xiTRAQ8plex [N-Term]	1xiTRAQ8plex [N-Term]			0.0497248	0.00898449	0.173	1	2	1	B4FZB8	C4J3Y8; B4FZB8	B4FZB8 [524-534]	0	1380.7	11	Not Found	Not Found	Not Found	Not Found	Not Found	High	Not Found	Not Found	Not Found	Not Found	Not Found	Not Found	Not Found	Not Found	Not Found	Not Found	Not Found	Not Found	Not Found	Not Found	Not Found	Not Found	Not Found	High	High	High	High	High	High
FALSE	High	Unambiguous	QVLTYGER	[R].QVLTYGER.[K]	1xiTRAQ8plex [N-Term]	1xiTRAQ8plex [N-Term]			0.03401	0.0067366	0.237	1	2	1	B8A2W6	C0PNV4; B8A2W6	B8A2W6 [438-445]	0	1269.71	8	Not Found	Not Found	Not Found	Not Found	Not Found	Not Found	Not Found	Not Found	Not Found	Not Found	Not Found	Not Found	Not Found	Not Found	Not Found	Not Found	Not Found	Not Found	Not Found	High	Not Found	Not Found	Not Found	High	High	High	High	High	High
FALSE	High	Unambiguous	SVDETMR	[R].SVDETMR.[T]	1xiTRAQ8plex [N-Term]	1xiTRAQ8plex [N-Term]			0.0134746	0.00286119	0.407	1	4	4	B4FM07	C4J9M7; B6TDA9; B4FM07; B6T9B3	B4FM07 [213-219]	0	1141.58	7	Not Found	Not Found	Not Found	Not Found	Not Found	Not Found	High	High	High	Not Found	Not Found	Not Found	Not Found	Not Found	Not Found	Not Found	Not Found	Not Found	Not Found	Not Found	Not Found	Not Found	Not Found	High	High	High	High	High	High
FALSE	High	Unambiguous	SVDETMR	[R].SVDETMR.[T]	1xiTRAQ8plex [N-Term]; 1xOxidation [M6]	1xiTRAQ8plex [N-Term]; 1xOxidation [M6]			0.05034	0.00898449	0.171	1	4	4	B4FM07	C4J9M7; B6TDA9; B4FM07; B6T9B3	B4FM07 [213-219]	0	1157.58	7	Not Found	Not Found	Not Found	Not Found	Not Found	High	High	High	Not Found	Not Found	Not Found	Not Found	Not Found	Not Found	Not Found	Not Found	Not Found	Not Found	Not Found	Not Found	Not Found	Not Found	Not Found	High	High	High	High	High	High
FALSE	High	Unambiguous	AQSDNMTDK	[K].AQSDNMTDK.[W]	2xiTRAQ8plex [N-Term; K9]	2xiTRAQ8plex [N-Term; K9]			0.000305553	0	1.141	1	2	2	B6T9J4	B6T9J4; C4J030	B6T9J4 [415-423]	0	1617.84	9	Not Found	Not Found	Not Found	Not Found	Not Found	Not Found	High	Not Found	Not Found	Not Found	Not Found	Not Found	Not Found	Not Found	Not Found	Not Found	Not Found	Not Found	Not Found	Not Found	Not Found	Not Found	Not Found	High	High	High	High	High	High
FALSE	High	Unambiguous	AQSDNMTDK	[K].AQSDNMTDK.[W]	2xiTRAQ8plex [N-Term; K9]; 1xOxidation [M6]	2xiTRAQ8plex [N-Term; K9]; 1xOxidation [M6]			0.000124554	0	1.308	1	2	5	B6T9J4	B6T9J4; C4J030	B6T9J4 [415-423]	0	1633.83	9	Not Found	Not Found	Not Found	Not Found	Not Found	High	High	High	Not Found	Not Found	Not Found	Not Found	Not Found	Not Found	Not Found	Not Found	Not Found	Not Found	Not Found	Not Found	Not Found	Not Found	Not Found	High	High	High	High	High	High
FALSE	High	Unambiguous	EAEAAEGR	[K].EAEAAEGR.[G]	1xiTRAQ8plex [N-Term]	1xiTRAQ8plex [N-Term]			0.0577368	0.00936467	0.149	1	2	1	B6UIP6	B6UIP6; B6U410	B6UIP6 [111-118]	0	1136.58	8	Not Found	Not Found	Not Found	Not Found	Not Found	High	Not Found	Not Found	Not Found	Not Found	Not Found	Not Found	Not Found	Not Found	Not Found	Not Found	Not Found	Not Found	Not Found	Not Found	Not Found	Not Found	Not Found	High	High	High	High	High	High
FALSE	High	Rejected	AEDVQGR	[R].AEDVQGR.[N]	1xiTRAQ8plex [N-Term]	1xiTRAQ8plex [N-Term]			0.0271441	0.00565324	0.277	3	5	2	B6UG10; B4FAV3; B6TAQ5	B6UG10; C4J988; B6T834; B4FAV3; B6TAQ5	B6UG10 [88-94]; B4FAV3 [88-94]; B6TAQ5 [88-94]	0	1078.58	7	Not Found	Not Found	Not Found	Not Found	Not Found	High	Not Found	Not Found	Not Found	Not Found	Not Found	Not Found	Not Found	Not Found	Not Found	Not Found	Not Found	Not Found	Not Found	Not Found	Not Found	Not Found	Not Found	High	High	High	High	High	High
FALSE	High	Unambiguous	AEDVAGGR	[R].AEDVAGGR.[Q]	1xiTRAQ8plex [N-Term]	1xiTRAQ8plex [N-Term]			0.00709939	0.00137235	0.528	1	3	4	B4F840	B4FNF9; B6T5H6; B4F840	B4F840 [317-324]	0	1078.58	8	Not Found	Not Found	Not Found	Not Found	Not Found	High	High	Not Found	Not Found	Not Found	Not Found	Not Found	Not Found	Not Found	Not Found	Not Found	Not Found	Not Found	Not Found	Not Found	Not Found	Not Found	Not Found	High	High	High	High	High	High
FALSE	High	Unambiguous	TTVDDTTNR	[K].TTVDDTTNR.[I]	1xiTRAQ8plex [N-Term]	1xiTRAQ8plex [N-Term]			0.000840501	0	0.951	1	1	2	B6TEX0	B6TEX0	B6TEX0 [168-176]	0	1326.68	9	Not Found	Not Found	Not Found	Not Found	Not Found	High	High	Not Found	Not Found	Not Found	Not Found	Not Found	Not Found	Not Found	Not Found	Not Found	Not Found	Not Found	Not Found	Not Found	Not Found	Not Found	Not Found	High	High	High	High	High	High
FALSE	High	Unambiguous	TDDGTIR	[R].TDDGTIR.[V]	1xiTRAQ8plex [N-Term]	1xiTRAQ8plex [N-Term]			0.0440371	0.00785155	0.193	1	1	1	C0HEX8	C0HEX8	C0HEX8 [267-273]	0	1081.58	7	Not Found	Not Found	Not Found	Not Found	Not Found	High	Not Found	Not Found	Not Found	Not Found	Not Found	Not Found	Not Found	Not Found	Not Found	Not Found	Not Found	Not Found	Not Found	Not Found	Not Found	Not Found	Not Found	High	High	High	High	High	High
FALSE	High	Unambiguous	GDQSDLGR	[R].GDQSDLGR.[K]	1xiTRAQ8plex [N-Term]	1xiTRAQ8plex [N-Term]			0.00396136	0.00119431	0.644	1	1	1	B4FVQ9	B4FVQ9	B4FVQ9 [150-157]	0	1151.6	8	Not Found	Not Found	Not Found	Not Found	Not Found	High	Not Found	Not Found	Not Found	Not Found	Not Found	Not Found	Not Found	Not Found	Not Found	Not Found	Not Found	Not Found	Not Found	Not Found	Not Found	Not Found	Not Found	High	High	High	High	High	High
FALSE	High	Unambiguous	DDNGNVK	[KR].DDNGNVK.[L]	2xiTRAQ8plex [N-Term; K7]	2xiTRAQ8plex [N-Term; K7]			0.0412369	0.00743931	0.204	2	2	3	C0PAW5; B8A3D0	C0PAW5; B8A3D0	C0PAW5 [159-165]; B8A3D0 [76-82]	0	1369.75	7	Not Found	Not Found	Not Found	Not Found	Not Found	High	High	Not Found	Not Found	Not Found	Not Found	Not Found	Not Found	Not Found	Not Found	Not Found	Not Found	Not Found	Not Found	Not Found	Not Found	Not Found	Not Found	High	High	High	High	High	High
FALSE	High	Unambiguous	NSADGAGAADAESR	[K].NSADGAGAADAESR.[R]	1xiTRAQ8plex [N-Term]	1xiTRAQ8plex [N-Term]			0.00176368	0	0.808	1	1	1	B6TM56	B6TM56	B6TM56 [13-26]	0	1595.76	14	Not Found	Not Found	Not Found	Not Found	Not Found	High	Not Found	Not Found	Not Found	Not Found	Not Found	Not Found	Not Found	Not Found	Not Found	Not Found	Not Found	Not Found	Not Found	Not Found	Not Found	Not Found	Not Found	High	High	High	High	High	High
FALSE	High	Unambiguous	MVFNEEGR	[R].MVFNEEGR.[L]	1xiTRAQ8plex [N-Term]	1xiTRAQ8plex [N-Term]			0.0142906	0.00317568	0.396	1	2	1	B6TBE6	B4FU67; B6TBE6	B6TBE6 [234-241]	0	1285.65	8	Not Found	Not Found	Not Found	Not Found	Not Found	Not Found	Not Found	Not Found	Not Found	Not Found	Not Found	High	Not Found	Not Found	Not Found	Not Found	Not Found	Not Found	Not Found	Not Found	Not Found	Not Found	Not Found	High	High	High	High	High	High
FALSE	High	Unambiguous	DSPDAGDGNAPDR	[K].DSPDAGDGNAPDR.[S]	1xiTRAQ8plex [N-Term]	1xiTRAQ8plex [N-Term]			0.0639313	0.00989661	0.133	1	2	1	B6TM56	B6TM56; B6TPJ5	B6TM56 [100-112]	0	1590.73	13	Not Found	Not Found	Not Found	Not Found	Not Found	High	Not Found	Not Found	Not Found	Not Found	Not Found	Not Found	Not Found	Not Found	Not Found	Not Found	Not Found	Not Found	Not Found	Not Found	Not Found	Not Found	Not Found	High	High	High	High	High	High
FALSE	High	Unambiguous	QTVDAEESR	[K].QTVDAEESR.[R]	1xiTRAQ8plex [N-Term]	1xiTRAQ8plex [N-Term]			0.0004996	0	1.049	1	2	1	C0P5C0	B4F9P1; C0P5C0	C0P5C0 [18-26]	0	1338.68	9	Not Found	Not Found	Not Found	Not Found	Not Found	High	Not Found	Not Found	Not Found	Not Found	Not Found	Not Found	Not Found	Not Found	Not Found	Not Found	Not Found	Not Found	Not Found	Not Found	Not Found	Not Found	Not Found	High	High	High	High	High	High
FALSE	High	Unambiguous	EVNSVNQR	[K].EVNSVNQR.[L]	1xiTRAQ8plex [N-Term]	1xiTRAQ8plex [N-Term]			0.0160717	0.00358051	0.374	1	1	2	P06586	P06586	P06586 [108-115]	0	1249.68	8	Not Found	Not Found	Not Found	Not Found	Not Found	Not Found	Not Found	Not Found	High	High	Not Found	Not Found	Not Found	Not Found	Not Found	Not Found	Not Found	Not Found	Not Found	Not Found	Not Found	Not Found	Not Found	High	High	High	High	High	High
FALSE	High	Unambiguous	EIEDNSR	[R].EIEDNSR.[K]	1xiTRAQ8plex [N-Term]	1xiTRAQ8plex [N-Term]			0.0301823	0.00657778	0.258	1	2	1	B8A0F1	C4J1A9; B8A0F1	B8A0F1 [1052-1058]	0	1166.6	7	Not Found	Not Found	Not Found	Not Found	Not Found	High	Not Found	Not Found	Not Found	Not Found	Not Found	Not Found	Not Found	Not Found	Not Found	Not Found	Not Found	Not Found	Not Found	Not Found	Not Found	Not Found	Not Found	High	High	High	High	High	High
FALSE	High	Unambiguous	GSSVGDAGGAADR	[R].GSSVGDAGGAADR.[V]	1xiTRAQ8plex [N-Term]	1xiTRAQ8plex [N-Term]			8.63405e-05	0	1.376	2	3	2	B4FZM3; F8UV61	C4J0Z7; B4FZM3; F8UV61	B4FZM3 [143-155]; F8UV61 [594-606]	0	1423.71	13	Not Found	Not Found	Not Found	Not Found	Not Found	High	High	Not Found	Not Found	Not Found	Not Found	Not Found	Not Found	Not Found	Not Found	Not Found	Not Found	Not Found	Not Found	Not Found	Not Found	Not Found	Not Found	High	High	High	High	High	High
FALSE	High	Unambiguous	DSDTGGQVK	[R].DSDTGGQVK.[Y]	2xiTRAQ8plex [N-Term; K9]	2xiTRAQ8plex [N-Term; K9]			0.00988845	0.00137235	0.465	1	1	2	P31927	P31927	P31927 [197-205]	0	1514.83	9	Not Found	Not Found	Not Found	Not Found	Not Found	High	Not Found	Not Found	Not Found	Not Found	Not Found	Not Found	Not Found	Not Found	Not Found	Not Found	Not Found	Not Found	Not Found	Not Found	Not Found	Not Found	Not Found	High	High	High	High	High	High
FALSE	High	Unambiguous	NAGDMLDR	[R].NAGDMLDR.[L]	1xiTRAQ8plex [N-Term]	1xiTRAQ8plex [N-Term]			0.0219308	0.00451489	0.316	2	2	3	C0P930; B6TXS9	C0P930; B6TXS9	C0P930 [123-130]; B6TXS9 [294-301]	0	1195.6	8	Not Found	Not Found	Not Found	Not Found	Not Found	Not Found	Not Found	Not Found	Not Found	High	High	Not Found	Not Found	Not Found	Not Found	Not Found	Not Found	Not Found	Not Found	Not Found	Not Found	Not Found	Not Found	High	High	High	High	High	High
FALSE	High	Unambiguous	GDEDLAR	[K].GDEDLAR.[E]	1xiTRAQ8plex [N-Term]	1xiTRAQ8plex [N-Term]			0.0262586	0.00548427	0.283	1	5	1	B4F8L0	B4FVE8; B6SHN9; B6T6V3; B4F8L0; B4FC21	B4F8L0 [138-144]	0	1079.56	7	Not Found	Not Found	Not Found	Not Found	Not Found	High	Not Found	Not Found	Not Found	Not Found	Not Found	Not Found	Not Found	Not Found	Not Found	Not Found	Not Found	Not Found	Not Found	Not Found	Not Found	Not Found	Not Found	High	High	High	High	High	High
FALSE	High	Unambiguous	DEAEDAK	[K].DEAEDAK.[K]	2xiTRAQ8plex [N-Term; K7]	2xiTRAQ8plex [N-Term; K7]			0.0106531	0.00166251	0.451	2	3	3	B6UIC1; B6SR22	B6TRQ9; B6UIC1; B6SR22	B6UIC1 [164-170]; B6SR22 [164-170]	0	1385.74	7	Not Found	Not Found	Not Found	Not Found	Not Found	High	Not Found	Not Found	High	High	Not Found	Not Found	Not Found	Not Found	Not Found	Not Found	Not Found	Not Found	Not Found	Not Found	Not Found	Not Found	Not Found	High	High	High	High	High	High
FALSE	High	Unambiguous	SAAAQADEATR	[R].SAAAQADEATR.[HQ]	1xiTRAQ8plex [N-Term]	1xiTRAQ8plex [N-Term]			0.00215615	0.0004848	0.768	1	4	2	B4FTR1	B6TFG4; B6TJ45; C0PHV1; B4FTR1	B4FTR1 [176-186]	0	1394.72	11	Not Found	Not Found	Not Found	Not Found	Not Found	High	High	Not Found	Not Found	Not Found	Not Found	Not Found	Not Found	Not Found	Not Found	Not Found	Not Found	Not Found	Not Found	Not Found	Not Found	Not Found	Not Found	High	High	High	High	High	High
FALSE	High	Unambiguous	ADPGSDEAK	[K].ADPGSDEAK.[L]	2xiTRAQ8plex [N-Term; K9]	2xiTRAQ8plex [N-Term; K9]			0.00213478	0.0004848	0.77	1	1	3	Q38JE7	Q38JE7	Q38JE7 [86-94]	0	1497.8	9	Not Found	Not Found	Not Found	Not Found	Not Found	High	High	Not Found	Not Found	Not Found	Not Found	Not Found	Not Found	Not Found	Not Found	Not Found	Not Found	Not Found	Not Found	Not Found	Not Found	Not Found	Not Found	High	High	High	High	High	High
FALSE	High	Unambiguous	NDNSGAVEAPDR	[K].NDNSGAVEAPDR.[L]	1xiTRAQ8plex [N-Term]	1xiTRAQ8plex [N-Term]			0.00968064	0.00137235	0.469	1	2	1	B4FGS1	B4FGS1; B4FS96	B4FGS1 [55-66]	0	1548.76	12	Not Found	Not Found	Not Found	Not Found	Not Found	High	Not Found	Not Found	Not Found	Not Found	Not Found	Not Found	Not Found	Not Found	Not Found	Not Found	Not Found	Not Found	Not Found	Not Found	Not Found	Not Found	Not Found	High	High	High	High	High	High
FALSE	High	Unambiguous	QQAPAQTQTESASS	[R].QQAPAQTQTESASS.[-]	1xiTRAQ8plex [N-Term]	1xiTRAQ8plex [N-Term]			0.000938755	0	0.93	1	2	2	B6TYI4	B6TYI4; C0P4F3	B6TYI4 [210-223]	0	1737.86	14	Not Found	Not Found	Not Found	Not Found	Not Found	High	High	Not Found	Not Found	Not Found	Not Found	Not Found	Not Found	Not Found	Not Found	Not Found	Not Found	Not Found	Not Found	Not Found	Not Found	Not Found	Not Found	High	High	High	High	High	High
FALSE	High	Unambiguous	SADEEEEK	[K].SADEEEEK.[A]	2xiTRAQ8plex [N-Term; K8]	2xiTRAQ8plex [N-Term; K8]			0.00437073	0.00119431	0.624	1	2	3	B6TBK4	B6TBK4; B7ZZ34	B6TBK4 [66-73]	0	1544.79	8	Not Found	Not Found	Not Found	Not Found	Not Found	High	Not Found	Not Found	High	High	Not Found	Not Found	Not Found	Not Found	Not Found	Not Found	Not Found	Not Found	Not Found	Not Found	Not Found	Not Found	Not Found	High	High	High	High	High	High
FALSE	High	Unambiguous	EAAANEGAQEN	[K].EAAANEGAQEN.[-]	1xiTRAQ8plex [N-Term]	1xiTRAQ8plex [N-Term]			0.00310257	0.000881586	0.694	1	2	1	B6TM12	B6TM12; B4FRR4	B6TM12 [202-212]	0	1407.67	11	Not Found	Not Found	Not Found	Not Found	Not Found	High	Not Found	Not Found	Not Found	Not Found	Not Found	Not Found	Not Found	Not Found	Not Found	Not Found	Not Found	Not Found	Not Found	Not Found	Not Found	Not Found	Not Found	High	High	High	High	High	High
FALSE	High	Unambiguous	DTSGEQLGR	[R].DTSGEQLGR.[G]	1xiTRAQ8plex [N-Term]	1xiTRAQ8plex [N-Term]			0.000776484	0	0.966	2	4	3	C0PLZ0; C1K9J1	C4J3K8; C3UZ63; C0PLZ0; C1K9J1	C0PLZ0 [163-171]; C1K9J1 [163-171]	0	1266.66	9	Not Found	Not Found	Not Found	Not Found	Not Found	High	High	Not Found	Not Found	Not Found	Not Found	Not Found	Not Found	Not Found	Not Found	Not Found	Not Found	Not Found	Not Found	Not Found	Not Found	Not Found	Not Found	High	High	High	High	High	High
FALSE	High	Unambiguous	TADEEAAMSPR	[K].TADEEAAMSPR.[-]	1xiTRAQ8plex [N-Term]; 1xOxidation [M8]	1xiTRAQ8plex [N-Term]; 1xOxidation [M8]			0.0386438	0.00743931	0.215	1	1	1	B6SZN2	B6SZN2	B6SZN2 [220-230]	0	1497.72	11	Not Found	Not Found	Not Found	Not Found	Not Found	High	Not Found	Not Found	Not Found	Not Found	Not Found	Not Found	Not Found	Not Found	Not Found	Not Found	Not Found	Not Found	Not Found	Not Found	Not Found	Not Found	Not Found	High	High	High	High	High	High
FALSE	High	Unambiguous	EDEYDTR	[R].EDEYDTR.[E]	1xiTRAQ8plex [N-Term]	1xiTRAQ8plex [N-Term]			0.0254056	0.00548427	0.289	1	3	1	B4FZ14	B4FYV2; B4FZ14; B6SUX7	B4FZ14 [141-147]	0	1231.57	7	Not Found	Not Found	Not Found	Not Found	Not Found	High	Not Found	Not Found	Not Found	Not Found	Not Found	Not Found	Not Found	Not Found	Not Found	Not Found	Not Found	Not Found	Not Found	Not Found	Not Found	Not Found	Not Found	High	High	High	High	High	High
FALSE	High	Unambiguous	EAEEAGGEK	[K].EAEEAGGEK.[K]	2xiTRAQ8plex [N-Term; K9]	2xiTRAQ8plex [N-Term; K9]			9.31086e-05	0	1.362	1	2	12	A8IK82	A8IK82; B4FKG5	A8IK82 [127-135]	0	1527.81	9	Not Found	Not Found	Not Found	Not Found	Not Found	High	High	Not Found	High	High	Not Found	Not Found	Not Found	High	High	Not Found	High	High	Not Found	Not Found	Not Found	High	Not Found	High	High	High	High	High	High
FALSE	High	Unambiguous	VSSDESDK	[K].VSSDESDK.[L]	2xiTRAQ8plex [N-Term; K8]	2xiTRAQ8plex [N-Term; K8]			0.00180888	0	0.803	1	1	1	C0PFV4	C0PFV4	C0PFV4 [588-595]	0	1474.78	8	Not Found	Not Found	Not Found	Not Found	Not Found	High	Not Found	Not Found	Not Found	Not Found	Not Found	Not Found	Not Found	Not Found	Not Found	Not Found	Not Found	Not Found	Not Found	Not Found	Not Found	Not Found	Not Found	High	High	High	High	High	High
FALSE	High	Unambiguous	DVPDAAR	[R].DVPDAAR.[S]	1xiTRAQ8plex [N-Term]	1xiTRAQ8plex [N-Term]			0.0494206	0.00898449	0.174	1	2	2	B4FQ24	B7ZXG2; B4FQ24	B4FQ24 [103-109]	0	1047.57	7	Not Found	Not Found	Not Found	Not Found	Not Found	High	High	Not Found	Not Found	Not Found	Not Found	Not Found	Not Found	Not Found	Not Found	Not Found	Not Found	Not Found	Not Found	Not Found	Not Found	Not Found	Not Found	High	High	High	High	High	High
FALSE	High	Unambiguous	DLSSDEANR	[K].DLSSDEANR.[Y]	1xiTRAQ8plex [N-Term]	1xiTRAQ8plex [N-Term]			0.000275971	0	1.16	1	1	1	B4FY29	B4FY29	B4FY29 [273-281]	0	1310.65	9	Not Found	Not Found	Not Found	Not Found	Not Found	High	Not Found	Not Found	Not Found	Not Found	Not Found	Not Found	Not Found	Not Found	Not Found	Not Found	Not Found	Not Found	Not Found	Not Found	Not Found	Not Found	Not Found	High	High	High	High	High	High
FALSE	High	Unambiguous	EGNEEGNVVGR	[K].EGNEEGNVVGR.[L]	1xiTRAQ8plex [N-Term]	1xiTRAQ8plex [N-Term]			0.0114178	0.00197055	0.438	1	1	1	B6UAV4	B6UAV4	B6UAV4 [202-212]	0	1463.74	11	Not Found	Not Found	Not Found	Not Found	Not Found	Not Found	High	Not Found	Not Found	Not Found	Not Found	Not Found	Not Found	Not Found	Not Found	Not Found	Not Found	Not Found	Not Found	Not Found	Not Found	Not Found	Not Found	High	High	High	High	High	High
FALSE	High	Unambiguous	DYDPTTR	[R].DYDPTTR.[Y]	1xiTRAQ8plex [N-Term]	1xiTRAQ8plex [N-Term]			0.0512796	0.00898449	0.168	1	1	1	P04966	P04966	P04966 [414-420]	0	1171.59	7	Not Found	Not Found	Not Found	Not Found	Not Found	Not Found	High	Not Found	Not Found	Not Found	Not Found	Not Found	Not Found	Not Found	Not Found	Not Found	Not Found	Not Found	Not Found	Not Found	Not Found	Not Found	Not Found	High	High	High	High	High	High
FALSE	High	Unambiguous	DATVGSNADASSGK	[R].DATVGSNADASSGK.[R]	2xiTRAQ8plex [N-Term; K14]	2xiTRAQ8plex [N-Term; K14]			1.79509e-06	0	2.094	1	1	1	B4FV03	B4FV03	B4FV03 [143-156]	0	1887.99	14	Not Found	Not Found	Not Found	Not Found	Not Found	High	Not Found	Not Found	Not Found	Not Found	Not Found	Not Found	Not Found	Not Found	Not Found	Not Found	Not Found	Not Found	Not Found	Not Found	Not Found	Not Found	Not Found	High	High	High	High	High	High
FALSE	High	Unambiguous	SEDAPTSGGSDGPAAPAR	[R].SEDAPTSGGSDGPAAPAR.[A]	1xiTRAQ8plex [N-Term]	1xiTRAQ8plex [N-Term]			0.000478737	0	1.057	1	1	1	O48950	O48950	O48950 [206-223]	0	1946.94	18	Not Found	Not Found	Not Found	Not Found	Not Found	High	Not Found	Not Found	Not Found	Not Found	Not Found	Not Found	Not Found	Not Found	Not Found	Not Found	Not Found	Not Found	Not Found	Not Found	Not Found	Not Found	Not Found	High	High	High	High	High	High
FALSE	High	Unambiguous	VDVDGEGR	[R].VDVDGEGR.[A]	1xiTRAQ8plex [N-Term]	1xiTRAQ8plex [N-Term]			0.0275996	0.00565324	0.274	1	1	2	C4J0K6	C4J0K6	C4J0K6 [276-283]	0	1150.6	8	Not Found	Not Found	Not Found	Not Found	Not Found	High	High	Not Found	Not Found	Not Found	Not Found	Not Found	Not Found	Not Found	Not Found	Not Found	Not Found	Not Found	Not Found	Not Found	Not Found	Not Found	Not Found	High	High	High	High	High	High
FALSE	High	Unambiguous	DYVHVR	[KR].DYVHVR.[IA]	1xiTRAQ8plex [N-Term]	1xiTRAQ8plex [N-Term]			0.0459359	0.0082985	0.186	1	14	6	B4FG80	P56330; C0PCV7; B4FG80; B6TVN6; B6SY24; C0P922; C0P8X9; B4FEL0; B6U6D0; B6SIX5; B4FNR8; B4FLV6; B4FIY8; C0P873	B4FG80 [190-195]	0	1092.61	6	Not Found	Not Found	Not Found	Not Found	Not Found	Not Found	Not Found	Not Found	Not Found	Not Found	Not Found	Not Found	Not Found	High	High	High	High	Not Found	Not Found	Not Found	Not Found	Not Found	Not Found	High	High	High	High	High	High
FALSE	High	Unambiguous	AVESPGQSQSDDAPPPR	[R].AVESPGQSQSDDAPPPR.[S]	1xiTRAQ8plex [N-Term]	1xiTRAQ8plex [N-Term]			1.05046e-07	0	2.62	1	3	8	B8A3D1	B6UCI2; B8A3D1; Q195N6	B8A3D1 [42-58]	0	2042.01	17	Not Found	Not Found	Not Found	Not Found	Not Found	High	High	Not Found	Not Found	Not Found	Not Found	Not Found	Not Found	Not Found	Not Found	Not Found	Not Found	Not Found	Not Found	Not Found	Not Found	Not Found	Not Found	High	High	High	High	High	High
FALSE	High	Unambiguous	DDNPEGIEAR	[R].DDNPEGIEAR.[N]	1xiTRAQ8plex [N-Term]	1xiTRAQ8plex [N-Term]			0.0145215	0.00345231	0.393	1	2	1	B4F8N3	Q947C1; B4F8N3	B4F8N3 [426-435]	0	1419.7	10	Not Found	Not Found	Not Found	Not Found	Not Found	High	Not Found	Not Found	Not Found	Not Found	Not Found	Not Found	Not Found	Not Found	Not Found	Not Found	Not Found	Not Found	Not Found	Not Found	Not Found	Not Found	Not Found	High	High	High	High	High	High
FALSE	High	Unambiguous	EPEGAAAAAT	[K].EPEGAAAAAT.[-]	1xiTRAQ8plex [N-Term]	1xiTRAQ8plex [N-Term]			0.0448393	0.00785155	0.19	1	1	2	B6T927	B6T927	B6T927 [226-235]	0	1191.62	10	Not Found	Not Found	Not Found	Not Found	Not Found	High	Not Found	Not Found	Not Found	Not Found	Not Found	Not Found	Not Found	Not Found	Not Found	Not Found	Not Found	Not Found	Not Found	Not Found	Not Found	Not Found	Not Found	High	High	High	High	High	High
FALSE	High	Unambiguous	DITDDDK	[K].DITDDDK.[Q]	2xiTRAQ8plex [N-Term; K7]	2xiTRAQ8plex [N-Term; K7]			0.0205563	0.00451489	0.328	1	5	1	Q43267	B8XPZ2; Q84KR7; P04711; E9NQE1; Q43267	Q43267 [204-210]	0	1429.76	7	Not Found	Not Found	Not Found	Not Found	Not Found	Not Found	Not Found	Not Found	High	Not Found	Not Found	Not Found	Not Found	Not Found	Not Found	Not Found	Not Found	Not Found	Not Found	Not Found	Not Found	Not Found	Not Found	High	High	High	High	High	High
FALSE	High	Unambiguous	AYIDAAR	[K].AYIDAAR.[L]	1xiTRAQ8plex [N-Term]	1xiTRAQ8plex [N-Term]			0.0096294	0.00137235	0.47	1	2	1	B7ZYX0	B7ZYX0; C0P4Z2	B7ZYX0 [506-512]	0	1083.61	7	Not Found	Not Found	Not Found	Not Found	Not Found	Not Found	Not Found	Not Found	Not Found	Not Found	Not Found	Not Found	Not Found	Not Found	Not Found	Not Found	Not Found	Not Found	High	Not Found	Not Found	Not Found	Not Found	High	High	High	High	High	High
FALSE	High	Unambiguous	EIDDADK	[R].EIDDADK.[L]	2xiTRAQ8plex [N-Term; K7]	2xiTRAQ8plex [N-Term; K7]			0.0166834	0.00358051	0.367	1	1	8	C4J4E4	C4J4E4	C4J4E4 [148-154]	0	1413.77	7	Not Found	Not Found	Not Found	Not Found	Not Found	Not Found	High	High	High	Not Found	Not Found	Not Found	Not Found	Not Found	Not Found	Not Found	Not Found	Not Found	Not Found	Not Found	Not Found	Not Found	Not Found	High	High	High	High	High	High
FALSE	High	Unambiguous	DTLENDEQK	[K].DTLENDEQK.[V]	2xiTRAQ8plex [N-Term; K9]	2xiTRAQ8plex [N-Term; K9]			0.000113654	0	1.325	1	3	6	C0PHP3	Q6B7Q9; C0P530; C0PHP3	C0PHP3 [485-493]	0	1699.9	9	Not Found	Not Found	Not Found	Not Found	Not Found	Not Found	High	High	High	High	Not Found	Not Found	Not Found	Not Found	Not Found	Not Found	Not Found	Not Found	Not Found	Not Found	Not Found	Not Found	Not Found	High	High	High	High	High	High
FALSE	High	Unambiguous	ETESMVSN	[K].ETESMVSN.[-]	1xiTRAQ8plex [N-Term]	1xiTRAQ8plex [N-Term]			0.0555989	0.0091621	0.155	1	1	2	B4FZU9	B4FZU9	B4FZU9 [408-415]	0	1200.57	8	Not Found	Not Found	Not Found	Not Found	Not Found	High	High	Not Found	Not Found	Not Found	Not Found	Not Found	Not Found	Not Found	Not Found	Not Found	Not Found	Not Found	Not Found	Not Found	Not Found	Not Found	Not Found	High	High	High	High	High	High
FALSE	High	Unambiguous	ELSSNSDSVN	[K].ELSSNSDSVN.[-]	1xiTRAQ8plex [N-Term]	1xiTRAQ8plex [N-Term]			0.00894126	0.00137235	0.484	1	3	1	B4FV44	B6T812; B4G272; B4FV44	B4FV44 [324-333]	0	1355.66	10	Not Found	Not Found	Not Found	Not Found	Not Found	High	Not Found	Not Found	Not Found	Not Found	Not Found	Not Found	Not Found	Not Found	Not Found	Not Found	Not Found	Not Found	Not Found	Not Found	Not Found	Not Found	Not Found	High	High	High	High	High	High
FALSE	High	Unambiguous	ASDAFYR	[K].ASDAFYR.[L]	1xiTRAQ8plex [N-Term]	1xiTRAQ8plex [N-Term]			0.0118526	0.00197055	0.431	1	4	2	B6SUV6	Q9M584; B6SUV6; Q9FS40; C0PP19	B6SUV6 [83-89]	0	1133.59	7	Not Found	Not Found	Not Found	Not Found	Not Found	Not Found	Not Found	Not Found	Not Found	Not Found	Not Found	Not Found	Not Found	Not Found	Not Found	Not Found	Not Found	High	High	Not Found	Not Found	Not Found	Not Found	High	High	High	High	High	High
FALSE	High	Unambiguous	GGEFGYAR	[R].GGEFGYAR.[L]	1xiTRAQ8plex [N-Term]	1xiTRAQ8plex [N-Term]			0.0218125	0.00451489	0.317	1	1	1	B6UE38	B6UE38	B6UE38 [548-555]	0	1160.6	8	Not Found	Not Found	Not Found	Not Found	Not Found	Not Found	Not Found	Not Found	Not Found	Not Found	Not Found	Not Found	Not Found	High	Not Found	Not Found	Not Found	Not Found	Not Found	Not Found	Not Found	Not Found	Not Found	High	High	High	High	High	High
FALSE	High	Unambiguous	QLQEEAAAS	[K].QLQEEAAAS.[-]	1xiTRAQ8plex [N-Term]	1xiTRAQ8plex [N-Term]			0.0109993	0.00166251	0.445	1	2	12	B4FER8	B4FER8; B6UB43	B4FER8 [81-89]	0	1250.65	9	Not Found	Not Found	Not Found	Not Found	Not Found	High	High	High	High	Not Found	Not Found	Not Found	Not Found	Not Found	Not Found	Not Found	Not Found	Not Found	Not Found	Not Found	Not Found	Not Found	Not Found	High	High	High	High	High	High
FALSE	High	Unambiguous	YGGGGGGGGGR	[R].YGGGGGGGGGR.[Y]	1xiTRAQ8plex [N-Term]	1xiTRAQ8plex [N-Term]			4.03667e-05	0	1.517	1	1	1	C4JAE0	C4JAE0	C4JAE0 [161-171]	0	1155.58	11	Not Found	Not Found	Not Found	Not Found	Not Found	Not Found	Not Found	Not Found	Not Found	Not Found	Not Found	Not Found	Not Found	High	Not Found	Not Found	Not Found	Not Found	Not Found	Not Found	Not Found	Not Found	Not Found	High	High	High	High	High	High
FALSE	High	Unambiguous	EIDDSIDR	[K].EIDDSIDR.[I]	1xiTRAQ8plex [N-Term]	1xiTRAQ8plex [N-Term]			0.00229989	0.000881586	0.755	2	5	7	B1P2H3; B1P2H4	B1P2H3; B1P2H4; B6SVK3; B4F988; B6T8X2	B1P2H3 [446-453]; B1P2H4 [446-453]	0	1266.65	8	Not Found	Not Found	Not Found	Not Found	Not Found	High	High	High	High	Not Found	Not Found	Not Found	Not Found	Not Found	Not Found	Not Found	Not Found	Not Found	Not Found	Not Found	Not Found	Not Found	Not Found	High	High	High	High	High	High
FALSE	High	Unambiguous	GSDVEEPSAV	[R].GSDVEEPSAV.[-]	1xiTRAQ8plex [N-Term]	1xiTRAQ8plex [N-Term]			0.000476191	0	1.058	1	1	5	B4FUS5	B4FUS5	B4FUS5 [295-304]	0	1293.65	10	Not Found	Not Found	Not Found	Not Found	Not Found	High	High	High	Not Found	Not Found	Not Found	Not Found	Not Found	Not Found	Not Found	Not Found	Not Found	Not Found	Not Found	Not Found	Not Found	Not Found	Not Found	High	High	High	High	High	High
FALSE	High	Unambiguous	EAQAMEPVAVD	[K].EAQAMEPVAVD.[-]	1xiTRAQ8plex [N-Term]	1xiTRAQ8plex [N-Term]			0.031046	0.00657778	0.253	1	2	1	B6TBZ1	C0PCX2; B6TBZ1	B6TBZ1 [372-382]	0	1463.74	11	Not Found	Not Found	Not Found	Not Found	Not Found	Not Found	Not Found	Not Found	Not Found	High	Not Found	Not Found	Not Found	Not Found	Not Found	Not Found	Not Found	Not Found	Not Found	Not Found	Not Found	Not Found	Not Found	High	High	High	High	High	High
FALSE	High	Unambiguous	EAQAMEPVAVD	[K].EAQAMEPVAVD.[-]	1xiTRAQ8plex [N-Term]; 1xOxidation [M5]	1xiTRAQ8plex [N-Term]; 1xOxidation [M5]			0.00443592	0.00119431	0.621	1	2	2	B6TBZ1	C0PCX2; B6TBZ1	B6TBZ1 [372-382]	0	1479.73	11	Not Found	Not Found	Not Found	Not Found	Not Found	Not Found	High	Not Found	Not Found	Not Found	Not Found	Not Found	Not Found	Not Found	Not Found	Not Found	Not Found	Not Found	Not Found	Not Found	Not Found	Not Found	Not Found	High	High	High	High	High	High
FALSE	High	Unambiguous	NVNEGFSGGER	[R].NVNEGFSGGER.[K]	1xiTRAQ8plex [N-Term]	1xiTRAQ8plex [N-Term]			0.039564	0.00743931	0.211	1	1	1	B4FT76	B4FT76	B4FT76 [197-207]	0	1469.73	11	Not Found	Not Found	Not Found	Not Found	Not Found	Not Found	Not Found	Not Found	Not Found	Not Found	High	Not Found	Not Found	Not Found	Not Found	Not Found	Not Found	Not Found	Not Found	Not Found	Not Found	Not Found	Not Found	High	High	High	High	High	High
FALSE	High	Unambiguous	GQYDFEGR	[R].GQYDFEGR.[K]	1xiTRAQ8plex [N-Term]	1xiTRAQ8plex [N-Term]			0.00852648	0.00137235	0.493	1	1	2	B8A0V4	B8A0V4	B8A0V4 [90-97]	0	1275.63	8	Not Found	Not Found	Not Found	Not Found	Not Found	Not Found	Not Found	Not Found	Not Found	High	High	Not Found	Not Found	Not Found	Not Found	Not Found	Not Found	Not Found	Not Found	Not Found	Not Found	Not Found	Not Found	High	High	High	High	High	High
FALSE	High	Unambiguous	DVEEPSAV	[R].DVEEPSAV.[-]	1xiTRAQ8plex [N-Term]	1xiTRAQ8plex [N-Term]			0.0388715	0.00743931	0.214	1	3	1	B6TRZ5	B6TRZ5; B7ZYM7; B6TY18	B6TRZ5 [295-302]	0	1149.59	8	Not Found	Not Found	Not Found	Not Found	Not Found	Not Found	High	Not Found	Not Found	Not Found	Not Found	Not Found	Not Found	Not Found	Not Found	Not Found	Not Found	Not Found	Not Found	Not Found	Not Found	Not Found	Not Found	High	High	High	High	High	High
FALSE	High	Unambiguous	DVNGPEDL	[K].DVNGPEDL.[-]	1xiTRAQ8plex [N-Term]	1xiTRAQ8plex [N-Term]			0.00988845	0.00137235	0.465	2	3	6	B4FAD9; B4F8W6	B4FAD9; B6T4R3; B4F8W6	B4FAD9 [466-473]; B4F8W6 [466-473]	0	1162.59	8	Not Found	Not Found	Not Found	Not Found	Not Found	Not Found	High	High	High	Not Found	Not Found	Not Found	Not Found	Not Found	Not Found	Not Found	Not Found	Not Found	Not Found	Not Found	Not Found	Not Found	Not Found	High	High	High	High	High	High
FALSE	High	Unambiguous	GMYFSAEDR	[R].GMYFSAEDR.[G]	1xiTRAQ8plex [N-Term]	1xiTRAQ8plex [N-Term]			0.00695361	0.00137235	0.532	1	2	1	C0P758	C0P758; B4FAR3	C0P758 [159-167]	0	1379.66	9	Not Found	Not Found	Not Found	Not Found	Not Found	Not Found	Not Found	Not Found	Not Found	Not Found	Not Found	High	Not Found	Not Found	Not Found	Not Found	Not Found	Not Found	Not Found	Not Found	Not Found	Not Found	Not Found	High	High	High	High	High	High
FALSE	High	Unambiguous	EAESMVVEP	[K].EAESMVVEP.[-]	1xiTRAQ8plex [N-Term]	1xiTRAQ8plex [N-Term]			0.0136924	0.00286119	0.404	1	3	3	B8A377	P80608; C0P823; B8A377	B8A377 [317-325]	0	1294.65	9	Not Found	Not Found	Not Found	Not Found	Not Found	Not Found	Not Found	Not Found	Not Found	High	High	Not Found	Not Found	Not Found	Not Found	Not Found	Not Found	Not Found	Not Found	Not Found	Not Found	Not Found	Not Found	High	High	High	High	High	High
FALSE	High	Unambiguous	EAESMVVEP	[K].EAESMVVEP.[-]	1xiTRAQ8plex [N-Term]; 1xOxidation [M5]	1xiTRAQ8plex [N-Term]; 1xOxidation [M5]			0.021695	0.00451489	0.318	1	3	2	B8A377	P80608; C0P823; B8A377	B8A377 [317-325]	0	1310.65	9	Not Found	Not Found	Not Found	Not Found	Not Found	Not Found	High	Not Found	Not Found	Not Found	Not Found	Not Found	Not Found	Not Found	Not Found	Not Found	Not Found	Not Found	Not Found	Not Found	Not Found	Not Found	Not Found	High	High	High	High	High	High
FALSE	High	Selected	GLAFSEAER	[K].GLAFSEAER.[D]	1xiTRAQ8plex [N-Term]	1xiTRAQ8plex [N-Term]			0.0532219	0.00898449	0.162	1	1	1	B6TVG1	B6TVG1	B6TVG1 [43-51]	0	1283.69	9	Not Found	Not Found	Not Found	Not Found	Not Found	Not Found	Not Found	Not Found	Not Found	Not Found	Not Found	High	Not Found	Not Found	Not Found	Not Found	Not Found	Not Found	Not Found	Not Found	Not Found	Not Found	Not Found	High	High	High	High	High	High
FALSE	High	Unambiguous	EDGHGSGSVR	[R].EDGHGSGSVR.[A]	1xiTRAQ8plex [N-Term]	1xiTRAQ8plex [N-Term]			0.0129797	0.00257477	0.414	1	2	1	Q2F7H8	Q2F7H8; B4F938	Q2F7H8 [77-86]	0	1304.65	10	Not Found	Not Found	Not Found	Not Found	Not Found	Not Found	High	Not Found	Not Found	Not Found	Not Found	Not Found	Not Found	Not Found	Not Found	Not Found	Not Found	Not Found	Not Found	Not Found	Not Found	Not Found	Not Found	High	High	High	High	High	High
FALSE	High	Unambiguous	EMGMDAYR	[K].EMGMDAYR.[F]	1xiTRAQ8plex [N-Term]	1xiTRAQ8plex [N-Term]			0.0184655	0.00386584	0.348	2	5	1	B5AK47; Q41761	Q53WW9; B5AK47; Q41761; B6SHD8; G0YVY6	B5AK47 [140-147]; Q41761 [140-147]	0	1276.6	8	Not Found	Not Found	Not Found	Not Found	Not Found	Not Found	Not Found	Not Found	Not Found	Not Found	High	Not Found	Not Found	Not Found	Not Found	Not Found	Not Found	Not Found	Not Found	Not Found	Not Found	Not Found	Not Found	High	High	High	High	High	High
FALSE	High	Unambiguous	GAAADGQR	[R].GAAADGQR.[E]	1xiTRAQ8plex [N-Term]	1xiTRAQ8plex [N-Term]			0.0358223	0.00692465	0.228	1	2	1	B6SR73	B6SQW3; B6SR73	B6SR73 [103-110]	0	1049.56	8	Not Found	Not Found	Not Found	Not Found	Not Found	Not Found	High	Not Found	Not Found	Not Found	Not Found	Not Found	Not Found	Not Found	Not Found	Not Found	Not Found	Not Found	Not Found	Not Found	Not Found	Not Found	Not Found	High	High	High	High	High	High
FALSE	High	Unambiguous	QTVTHGGR	[R].QTVTHGGR.[F]	1xiTRAQ8plex [N-Term]	1xiTRAQ8plex [N-Term]			0.00994113	0.00137235	0.464	1	2	1	B4FG60	B6TMM8; B4FG60	B4FG60 [16-23]	0	1159.65	8	Not Found	Not Found	Not Found	Not Found	Not Found	Not Found	Not Found	Not Found	Not Found	Not Found	Not Found	Not Found	Not Found	Not Found	Not Found	Not Found	Not Found	High	Not Found	Not Found	Not Found	Not Found	Not Found	High	High	High	High	High	High
FALSE	High	Unambiguous	EHGAPEDEDR	[K].EHGAPEDEDR.[H]	1xiTRAQ8plex [N-Term]	1xiTRAQ8plex [N-Term]			0.000858417	0	0.947	1	2	6	C4J094	P11428; C4J094	C4J094 [127-136]	0	1458.68	10	Not Found	Not Found	Not Found	Not Found	Not Found	Not Found	High	Not Found	High	High	Not Found	Not Found	Not Found	Not Found	Not Found	High	High	Not Found	Not Found	High	Not Found	Not Found	Not Found	High	High	High	High	High	High
FALSE	High	Unambiguous	NDAACPAR	[R].NDAACPAR.[G]	1xiTRAQ8plex [N-Term]; 1xCarbamidomethyl [C5]	1xiTRAQ8plex [N-Term]; 1xCarbamidomethyl [C5]			0.0332391	0.0067366	0.241	1	1	1	B6TR38	B6TR38	B6TR38 [99-106]	0	1178.59	8	Not Found	Not Found	Not Found	Not Found	Not Found	Not Found	High	Not Found	Not Found	Not Found	Not Found	Not Found	Not Found	Not Found	Not Found	Not Found	Not Found	Not Found	Not Found	Not Found	Not Found	Not Found	Not Found	High	High	High	High	High	High
FALSE	High	Unambiguous	EGQEGIR	[K].EGQEGIR.[S]	1xiTRAQ8plex [N-Term]	1xiTRAQ8plex [N-Term]			0.0506509	0.00898449	0.17	1	2	1	C0PCY1	C0PCY1; C0HE72	C0PCY1 [381-387]	0	1092.6	7	Not Found	Not Found	Not Found	Not Found	Not Found	Not Found	High	Not Found	Not Found	Not Found	Not Found	Not Found	Not Found	Not Found	Not Found	Not Found	Not Found	Not Found	Not Found	Not Found	Not Found	Not Found	Not Found	High	High	High	High	High	High
FALSE	High	Unambiguous	DSGVGSTR	[R].DSGVGSTR.[S]	1xiTRAQ8plex [N-Term]	1xiTRAQ8plex [N-Term]			0.00549625	0.00137235	0.578	1	1	1	B6SS20	B6SS20	B6SS20 [69-76]	0	1082.57	8	Not Found	Not Found	Not Found	Not Found	Not Found	Not Found	High	Not Found	Not Found	Not Found	Not Found	Not Found	Not Found	Not Found	Not Found	Not Found	Not Found	Not Found	Not Found	Not Found	Not Found	Not Found	Not Found	High	High	High	High	High	High
FALSE	High	Unambiguous	SAASTAADR	[K].SAASTAADR.[R]	1xiTRAQ8plex [N-Term]	1xiTRAQ8plex [N-Term]			0.0024889	0.000881586	0.739	1	17	3	B6SY96	B8QW29; B8QW69; B6SY96; Q2XX47; B6T089; B8QW32; B8QW56; Q2XX39; B8QW33; B8QW30; O24583; B8QW53; B8QW40; B8QW34; Q2XX49; B8QW37; Q2XX37	B6SY96 [66-74]	0	1153.61	9	Not Found	Not Found	Not Found	Not Found	Not Found	Not Found	High	High	Not Found	Not Found	Not Found	Not Found	Not Found	Not Found	Not Found	Not Found	Not Found	Not Found	Not Found	Not Found	Not Found	Not Found	Not Found	High	High	High	High	High	High
FALSE	High	Unambiguous	ETEQNGK	[R].ETEQNGK.[G]	2xiTRAQ8plex [N-Term; K7]	2xiTRAQ8plex [N-Term; K7]			0.0197974	0.00438823	0.335	1	8	1	B4G1P1	P38561; B4G1P1; B9TSW5; B6TBF3; B4FR06; B9TSW1; I7EGH6; C4JAE7	B4G1P1 [320-326]	0	1413.78	7	Not Found	Not Found	Not Found	Not Found	Not Found	Not Found	High	Not Found	Not Found	Not Found	Not Found	Not Found	Not Found	Not Found	Not Found	Not Found	Not Found	Not Found	Not Found	Not Found	Not Found	Not Found	Not Found	High	High	High	High	High	High
FALSE	High	Unambiguous	GQGTEEQQK	[K].GQGTEEQQK.[K]	2xiTRAQ8plex [N-Term; K9]	2xiTRAQ8plex [N-Term; K9]			0.0112364	0.00166251	0.441	1	2	1	B4F8X3	B4F8X3; C0PGM1	B4F8X3 [115-123]	0	1612.88	9	Not Found	Not Found	Not Found	Not Found	Not Found	Not Found	High	Not Found	Not Found	Not Found	Not Found	Not Found	Not Found	Not Found	Not Found	Not Found	Not Found	Not Found	Not Found	Not Found	Not Found	Not Found	Not Found	High	High	High	High	High	High
FALSE	High	Unambiguous	EEQQASK	[R].EEQQASK.[A]	2xiTRAQ8plex [N-Term; K7]	2xiTRAQ8plex [N-Term; K7]			0.00870825	0.00137235	0.489	2	2	2	C0P9S2; B8A305	C0P9S2; B8A305	C0P9S2 [84-90]; B8A305 [84-90]	0	1427.8	7	Not Found	Not Found	Not Found	Not Found	Not Found	Not Found	High	Not Found	Not Found	Not Found	Not Found	Not Found	Not Found	Not Found	Not Found	Not Found	Not Found	Not Found	Not Found	Not Found	Not Found	Not Found	Not Found	High	High	High	High	High	High
FALSE	High	Unambiguous	EQTNAAGEK	[R].EQTNAAGEK.[M]	2xiTRAQ8plex [N-Term; K9]	2xiTRAQ8plex [N-Term; K9]			0.00222144	0.0004848	0.762	2	5	10	B4FN63; B4FUM2	B4FN63; Q9SLP5; B4FUM2; B6TEW2; B6T9S5	B4FN63 [290-298]; B4FUM2 [291-299]	0	1555.85	9	Not Found	Not Found	Not Found	Not Found	Not Found	Not Found	High	High	High	High	Not Found	Not Found	Not Found	Not Found	Not Found	Not Found	Not Found	Not Found	Not Found	Not Found	Not Found	Not Found	Not Found	High	High	High	High	High	High
FALSE	High	Unambiguous	ATENDQSAK	[K].ATENDQSAK.[K]	2xiTRAQ8plex [N-Term; K9]	2xiTRAQ8plex [N-Term; K9]			0.000219104	0	1.203	1	2	1	B6SUD2	B6SUD2; Q9XF14	B6SUD2 [44-52]	0	1571.85	9	Not Found	Not Found	Not Found	Not Found	Not Found	Not Found	High	Not Found	Not Found	Not Found	Not Found	Not Found	Not Found	Not Found	Not Found	Not Found	Not Found	Not Found	Not Found	Not Found	Not Found	Not Found	Not Found	High	High	High	High	High	High
FALSE	High	Unambiguous	EADGTCNK	[R].EADGTCNK.[N]	2xiTRAQ8plex [N-Term; K8]; 1xCarbamidomethyl [C6]	2xiTRAQ8plex [N-Term; K8]; 1xCarbamidomethyl [C6]			0.0033875	0.00119431	0.676	1	1	1	B4FYA3	B4FYA3	B4FYA3 [228-235]	0	1502.77	8	Not Found	Not Found	Not Found	Not Found	Not Found	Not Found	High	Not Found	Not Found	Not Found	Not Found	Not Found	Not Found	Not Found	Not Found	Not Found	Not Found	Not Found	Not Found	Not Found	Not Found	Not Found	Not Found	High	High	High	High	High	High
FALSE	High	Unambiguous	GTGIGGGNDER	[R].GTGIGGGNDER.[E]	1xiTRAQ8plex [N-Term]	1xiTRAQ8plex [N-Term]			0.000110633	0	1.33	2	5	2	B1P2H3; B1P2H4	B1P2H3; B1P2H4; B6SVK3; B4F988; B6T8X2	B1P2H3 [323-333]; B1P2H4 [323-333]	0	1336.68	11	Not Found	Not Found	Not Found	Not Found	Not Found	Not Found	High	Not Found	High	Not Found	Not Found	Not Found	Not Found	Not Found	Not Found	Not Found	Not Found	Not Found	Not Found	Not Found	Not Found	Not Found	Not Found	High	High	High	High	High	High
FALSE	High	Unambiguous	VEENIDGR	[R].VEENIDGR.[Q]	1xiTRAQ8plex [N-Term]	1xiTRAQ8plex [N-Term]			0.0555989	0.0091621	0.155	1	1	1	B4FRD1	B4FRD1	B4FRD1 [106-113]	0	1235.65	8	Not Found	Not Found	Not Found	Not Found	Not Found	Not Found	Not Found	Not Found	High	Not Found	Not Found	Not Found	Not Found	Not Found	Not Found	Not Found	Not Found	Not Found	Not Found	Not Found	Not Found	Not Found	Not Found	High	High	High	High	High	High
FALSE	High	Unambiguous	SAQSEEASK	[K].SAQSEEASK.[V]	2xiTRAQ8plex [N-Term; K9]	2xiTRAQ8plex [N-Term; K9]			0.00247667	0.000881586	0.74	1	1	1	B6UFZ7	B6UFZ7	B6UFZ7 [119-127]	0	1544.84	9	Not Found	Not Found	Not Found	Not Found	Not Found	Not Found	High	Not Found	Not Found	Not Found	Not Found	Not Found	Not Found	Not Found	Not Found	Not Found	Not Found	Not Found	Not Found	Not Found	Not Found	Not Found	Not Found	High	High	High	High	High	High
FALSE	High	Unambiguous	EAAQSTDQK	[R].EAAQSTDQK.[F]	2xiTRAQ8plex [N-Term; K9]	2xiTRAQ8plex [N-Term; K9]			0.00405975	0.00119431	0.639	1	1	1	B4FLU9	B4FLU9	B4FLU9 [348-356]	0	1585.86	9	Not Found	Not Found	Not Found	Not Found	Not Found	Not Found	High	Not Found	Not Found	Not Found	Not Found	Not Found	Not Found	Not Found	Not Found	Not Found	Not Found	Not Found	Not Found	Not Found	Not Found	Not Found	Not Found	High	High	High	High	High	High
FALSE	High	Unambiguous	AAEAGGDK	[K].AAEAGGDK.[A]	2xiTRAQ8plex [N-Term; K8]	2xiTRAQ8plex [N-Term; K8]			0.00333826	0.00119431	0.679	1	3	2	B4G0Z5	B6T0Z9; B4G0Z5; B6TE86	B4G0Z5 [87-94]	0	1326.75	8	Not Found	Not Found	Not Found	Not Found	Not Found	Not Found	High	Not Found	Not Found	Not Found	Not Found	Not Found	Not Found	Not Found	Not Found	Not Found	Not Found	Not Found	Not Found	Not Found	Not Found	Not Found	Not Found	High	High	High	High	High	High
FALSE	High	Unambiguous	DGQEVPGSR	[K].DGQEVPGSR.[R]	1xiTRAQ8plex [N-Term]	1xiTRAQ8plex [N-Term]			0.00732439	0.00137235	0.522	1	1	1	B6T9S0	B6T9S0	B6T9S0 [144-152]	0	1248.65	9	Not Found	Not Found	Not Found	Not Found	Not Found	Not Found	High	Not Found	Not Found	Not Found	Not Found	Not Found	Not Found	Not Found	Not Found	Not Found	Not Found	Not Found	Not Found	Not Found	Not Found	Not Found	Not Found	High	High	High	High	High	High
FALSE	High	Unambiguous	QPEAEGK	[R].QPEAEGK.[I]	2xiTRAQ8plex [N-Term; K7]	2xiTRAQ8plex [N-Term; K7]			0.00898865	0.00137235	0.483	1	1	5	P69449	P69449	P69449 [42-48]	0	1366.78	7	Not Found	Not Found	Not Found	Not Found	Not Found	Not Found	High	High	High	High	Not Found	Not Found	Not Found	Not Found	Not Found	Not Found	Not Found	Not Found	Not Found	Not Found	Not Found	Not Found	Not Found	High	High	High	High	High	High
FALSE	High	Unambiguous	NEGESLSSR	[R].NEGESLSSR.[V]	1xiTRAQ8plex [N-Term]	1xiTRAQ8plex [N-Term]			0.0241838	0.00548427	0.298	1	1	1	B8A310	B8A310	B8A310 [397-405]	0	1282.65	9	Not Found	Not Found	Not Found	Not Found	Not Found	Not Found	High	Not Found	Not Found	Not Found	Not Found	Not Found	Not Found	Not Found	Not Found	Not Found	Not Found	Not Found	Not Found	Not Found	Not Found	Not Found	Not Found	High	High	High	High	High	High
FALSE	High	Unambiguous	AADENIR	[R].AADENIR.[E]	1xiTRAQ8plex [N-Term]	1xiTRAQ8plex [N-Term]			0.0243163	0.00548427	0.297	1	3	1	C0P6C5	B6TPP7; C0P6C5; C0PP05	C0P6C5 [57-63]	0	1092.6	7	Not Found	Not Found	Not Found	Not Found	Not Found	Not Found	High	Not Found	Not Found	Not Found	Not Found	Not Found	Not Found	Not Found	Not Found	Not Found	Not Found	Not Found	Not Found	Not Found	Not Found	Not Found	Not Found	High	High	High	High	High	High
FALSE	High	Unambiguous	EGLSSSEGQQR	[R].EGLSSSEGQQR.[L]	1xiTRAQ8plex [N-Term]	1xiTRAQ8plex [N-Term]			0.0018834	0.0004848	0.795	1	2	1	B8A326	B8A326; Q43271	B8A326 [31-41]	0	1481.75	11	Not Found	Not Found	Not Found	Not Found	Not Found	Not Found	High	Not Found	Not Found	Not Found	Not Found	Not Found	Not Found	Not Found	Not Found	Not Found	Not Found	Not Found	Not Found	Not Found	Not Found	Not Found	Not Found	High	High	High	High	High	High
FALSE	High	Unambiguous	SSTDQVESK	[K].SSTDQVESK.[D]	2xiTRAQ8plex [N-Term; K9]	2xiTRAQ8plex [N-Term; K9]			0.000115506	0	1.322	1	2	2	O64409	B4FVZ4; O64409	O64409 [361-369]	0	1588.86	9	Not Found	Not Found	Not Found	Not Found	Not Found	Not Found	High	Not Found	Not Found	Not Found	Not Found	Not Found	Not Found	Not Found	Not Found	Not Found	Not Found	Not Found	Not Found	Not Found	Not Found	Not Found	Not Found	High	High	High	High	High	High
FALSE	High	Unambiguous	TEDCVGCK	[R].TEDCVGCK.[R]	2xiTRAQ8plex [N-Term; K8]; 2xCarbamidomethyl [C4; C7]	2xiTRAQ8plex [N-Term; K8]; 2xCarbamidomethyl [C4; C7]			0.00195091	0.0004848	0.788	1	1	9	P11601	P11601	P11601 [45-52]	0	1576.79	8	Not Found	Not Found	Not Found	Not Found	Not Found	Not Found	High	High	High	Not Found	Not Found	Not Found	Not Found	Not Found	Not Found	Not Found	Not Found	Not Found	Not Found	Not Found	Not Found	Not Found	Not Found	High	High	High	High	High	High
FALSE	High	Unambiguous	GAEATPEDK	[R].GAEATPEDK.[E]	2xiTRAQ8plex [N-Term; K9]	2xiTRAQ8plex [N-Term; K9]			0.00569405	0.00137235	0.571	1	2	1	C0PK47	C0PK47; B6SSG5	C0PK47 [151-159]	0	1525.83	9	Not Found	Not Found	Not Found	Not Found	Not Found	Not Found	High	Not Found	Not Found	Not Found	Not Found	Not Found	Not Found	Not Found	Not Found	Not Found	Not Found	Not Found	Not Found	Not Found	Not Found	Not Found	Not Found	High	High	High	High	High	High
FALSE	High	Unambiguous	VVDSSDPR	[R].VVDSSDPR.[L]	1xiTRAQ8plex [N-Term]	1xiTRAQ8plex [N-Term]			0.0279081	0.00565324	0.272	1	2	2	B6TDE0	B6TDE0; B6SQX0	B6TDE0 [89-96]	0	1178.63	8	Not Found	Not Found	Not Found	Not Found	Not Found	Not Found	High	High	Not Found	Not Found	Not Found	Not Found	Not Found	Not Found	Not Found	Not Found	Not Found	Not Found	Not Found	Not Found	Not Found	Not Found	Not Found	High	High	High	High	High	High
FALSE	High	Unambiguous	EINNAETGTR	[K].EINNAETGTR.[S]	1xiTRAQ8plex [N-Term]	1xiTRAQ8plex [N-Term]			0.000463658	0	1.063	1	2	2	B6SP64	B6SP64; B4FT19	B6SP64 [108-117]	0	1408.73	10	Not Found	Not Found	Not Found	Not Found	Not Found	Not Found	High	High	Not Found	Not Found	Not Found	Not Found	Not Found	Not Found	Not Found	Not Found	Not Found	Not Found	Not Found	Not Found	Not Found	Not Found	Not Found	High	High	High	High	High	High
FALSE	High	Unambiguous	SAEELDR	[R].SAEELDR.[S]	1xiTRAQ8plex [N-Term]	1xiTRAQ8plex [N-Term]			0.0356154	0.00692465	0.229	1	1	1	B6TZD9	B6TZD9	B6TZD9 [111-117]	0	1123.59	7	Not Found	Not Found	Not Found	Not Found	Not Found	Not Found	High	Not Found	Not Found	Not Found	Not Found	Not Found	Not Found	Not Found	Not Found	Not Found	Not Found	Not Found	Not Found	Not Found	Not Found	Not Found	Not Found	High	High	High	High	High	High
FALSE	High	Unambiguous	EDGSGYK	[K].EDGSGYK.[D]	2xiTRAQ8plex [N-Term; K7]	2xiTRAQ8plex [N-Term; K7]			0.0181716	0.00358051	0.351	1	2	2	B4F8K5	B4F8K5; B0FYX0	B4F8K5 [137-143]	0	1363.73	7	Not Found	Not Found	Not Found	Not Found	Not Found	Not Found	High	Not Found	Not Found	Not Found	Not Found	Not Found	Not Found	Not Found	Not Found	Not Found	Not Found	Not Found	Not Found	Not Found	Not Found	Not Found	Not Found	High	High	High	High	High	High
FALSE	High	Unambiguous	VDETVQR	[K].VDETVQR.[A]	1xiTRAQ8plex [N-Term]	1xiTRAQ8plex [N-Term]			0.0121085	0.00227697	0.427	2	7	2	O81237; B4FSV6	O81237; Q9ZTT0; Q9SBJ2; O81238; B4FSV6; C0PL33; Q9SBJ3	O81237 [39-45]; B4FSV6 [39-45]	0	1150.64	7	Not Found	Not Found	Not Found	Not Found	Not Found	Not Found	High	High	Not Found	Not Found	Not Found	Not Found	Not Found	Not Found	Not Found	Not Found	Not Found	Not Found	Not Found	Not Found	Not Found	Not Found	Not Found	High	High	High	High	High	High
FALSE	High	Unambiguous	EEGVEAK	[K].EEGVEAK.[L]	2xiTRAQ8plex [N-Term; K7]	2xiTRAQ8plex [N-Term; K7]			0.0191706	0.00411612	0.341	1	1	2	B6TI56	B6TI56	B6TI56 [200-206]	0	1369.78	7	Not Found	Not Found	Not Found	Not Found	Not Found	Not Found	High	High	Not Found	Not Found	Not Found	Not Found	Not Found	Not Found	Not Found	Not Found	Not Found	Not Found	Not Found	Not Found	Not Found	Not Found	Not Found	High	High	High	High	High	High
FALSE	High	Unambiguous	DSSAADDATGPNK	[K].DSSAADDATGPNK.[R]	2xiTRAQ8plex [N-Term; K13]	2xiTRAQ8plex [N-Term; K13]			2.66173e-06	0	2.021	1	1	1	C0PE12	C0PE12	C0PE12 [36-48]	0	1856.94	13	Not Found	Not Found	Not Found	Not Found	Not Found	Not Found	High	Not Found	Not Found	Not Found	Not Found	Not Found	Not Found	Not Found	Not Found	Not Found	Not Found	Not Found	Not Found	Not Found	Not Found	Not Found	Not Found	High	High	High	High	High	High
FALSE	High	Unambiguous	VQVEDER	[RK].VQVEDER.[V]	1xiTRAQ8plex [N-Term]	1xiTRAQ8plex [N-Term]			0.0171346	0.00358051	0.362	2	9	4	B4F9K4; P24632	B6TPF4; B4F9K4; B6T339; Q08275; P24631; B6TIP9; P24632; C0PD31; C0PPC9	B4F9K4 [84-90]; P24632 [82-88]	0	1178.63	7	Not Found	Not Found	Not Found	Not Found	Not Found	Not Found	High	High	High	Not Found	Not Found	Not Found	Not Found	Not Found	Not Found	Not Found	Not Found	Not Found	Not Found	Not Found	Not Found	Not Found	Not Found	High	High	High	High	High	High
FALSE	High	Unambiguous	VETEGEEK	[K].VETEGEEK.[I]	2xiTRAQ8plex [N-Term; K8]	2xiTRAQ8plex [N-Term; K8]			0.00377199	0.00119431	0.654	2	3	3	B4FLR0; B6TXQ6	B4FLR0; B6TLM3; B6TXQ6	B4FLR0 [207-214]; B6TXQ6 [207-214]	0	1528.83	8	Not Found	Not Found	Not Found	Not Found	Not Found	Not Found	High	Not Found	High	High	Not Found	Not Found	Not Found	Not Found	Not Found	Not Found	Not Found	Not Found	Not Found	Not Found	Not Found	Not Found	Not Found	High	High	High	High	High	High
FALSE	High	Unambiguous	EGVSPSDTGK	[K].EGVSPSDTGK.[V]	2xiTRAQ8plex [N-Term; K10]	2xiTRAQ8plex [N-Term; K10]			0.0133313	0.00257477	0.409	1	1	4	C0PE12	C0PE12	C0PE12 [281-290]	0	1584.87	10	Not Found	Not Found	Not Found	Not Found	Not Found	Not Found	High	High	Not Found	Not Found	Not Found	Not Found	Not Found	Not Found	Not Found	Not Found	Not Found	Not Found	Not Found	Not Found	Not Found	Not Found	Not Found	High	High	High	High	High	High
FALSE	High	Unambiguous	EMQLEQER	[K].EMQLEQER.[I]	1xiTRAQ8plex [N-Term]	1xiTRAQ8plex [N-Term]			0.0177872	0.00358051	0.355	1	2	3	B4FU53	B6STU4; B4FU53	B4FU53 [92-99]	0	1366.69	8	Not Found	Not Found	Not Found	Not Found	Not Found	Not Found	Not Found	Not Found	Not Found	High	High	Not Found	Not Found	Not Found	Not Found	Not Found	Not Found	Not Found	Not Found	Not Found	Not Found	Not Found	Not Found	High	High	High	High	High	High
FALSE	High	Unambiguous	EFGEDAR	[K].EFGEDAR.[V]	1xiTRAQ8plex [N-Term]	1xiTRAQ8plex [N-Term]			0.039798	0.00743931	0.21	1	2	1	B4FG11	B6U6T6; B4FG11	B4FG11 [109-115]	0	1127.56	7	Not Found	Not Found	Not Found	Not Found	Not Found	Not Found	High	Not Found	Not Found	Not Found	Not Found	Not Found	Not Found	Not Found	Not Found	Not Found	Not Found	Not Found	Not Found	Not Found	Not Found	Not Found	Not Found	High	High	High	High	High	High
FALSE	High	Unambiguous	IEEASQSGDR	[K].IEEASQSGDR.[I]	1xiTRAQ8plex [N-Term]	1xiTRAQ8plex [N-Term]			0.000515834	0	1.043	2	2	3	Q9SWR9; B6TUA2	Q9SWR9; B6TUA2	Q9SWR9 [245-254]; B6TUA2 [245-254]	0	1395.7	10	Not Found	Not Found	Not Found	Not Found	Not Found	Not Found	High	High	Not Found	Not Found	Not Found	Not Found	Not Found	Not Found	Not Found	Not Found	Not Found	Not Found	Not Found	Not Found	Not Found	Not Found	Not Found	High	High	High	High	High	High
FALSE	High	Unambiguous	EAEELDR	[R].EAEELDR.[R]	1xiTRAQ8plex [N-Term]	1xiTRAQ8plex [N-Term]			0.04457	0.00785155	0.191	1	1	1	B6U151	B6U151	B6U151 [94-100]	0	1165.6	7	Not Found	Not Found	Not Found	Not Found	Not Found	Not Found	High	Not Found	Not Found	Not Found	Not Found	Not Found	Not Found	Not Found	Not Found	Not Found	Not Found	Not Found	Not Found	Not Found	Not Found	Not Found	Not Found	High	High	High	High	High	High
FALSE	High	Unambiguous	ADAPPAEAEK	[K].ADAPPAEAEK.[G]	2xiTRAQ8plex [N-Term; K10]	2xiTRAQ8plex [N-Term; K10]			0.0224108	0.00451489	0.312	1	1	1	Q5I204	Q5I204	Q5I204 [320-329]	0	1606.89	10	Not Found	Not Found	Not Found	Not Found	Not Found	Not Found	High	Not Found	Not Found	Not Found	Not Found	Not Found	Not Found	Not Found	Not Found	Not Found	Not Found	Not Found	Not Found	Not Found	Not Found	Not Found	Not Found	High	High	High	High	High	High
FALSE	High	Unambiguous	QQLDDSVR	[K].QQLDDSVR.[I]	1xiTRAQ8plex [N-Term]	1xiTRAQ8plex [N-Term]			0.00504699	0.00119431	0.595	1	3	1	B6UCS1	B4FZB6; B6UCS1; B4FDN3	B6UCS1 [162-169]	0	1264.68	8	Not Found	Not Found	Not Found	Not Found	Not Found	Not Found	Not Found	High	Not Found	Not Found	Not Found	Not Found	Not Found	Not Found	Not Found	Not Found	Not Found	Not Found	Not Found	Not Found	Not Found	Not Found	Not Found	High	High	High	High	High	High
FALSE	High	Unambiguous	QGGAGYEEEQEK	[R].QGGAGYEEEQEK.[V]	2xiTRAQ8plex [N-Term; K12]	2xiTRAQ8plex [N-Term; K12]			0.00284136	0.000881586	0.712	1	2	1	B6TJ85	B6TJ85; C0HGL6	B6TJ85 [92-103]	0	1932.98	12	Not Found	Not Found	Not Found	Not Found	Not Found	Not Found	High	Not Found	Not Found	Not Found	Not Found	Not Found	Not Found	Not Found	Not Found	Not Found	Not Found	Not Found	Not Found	Not Found	Not Found	Not Found	Not Found	High	High	High	High	High	High
FALSE	High	Unambiguous	QGQSMDDVASGR	[R].QGQSMDDVASGR.[G]	1xiTRAQ8plex [N-Term]	1xiTRAQ8plex [N-Term]			0.011357	0.00197055	0.439	1	2	1	B6SPY4	B6SPY4; B6SX96	B6SPY4 [134-145]	0	1554.75	12	Not Found	Not Found	Not Found	Not Found	Not Found	Not Found	High	Not Found	Not Found	Not Found	Not Found	Not Found	Not Found	Not Found	Not Found	Not Found	Not Found	Not Found	Not Found	Not Found	Not Found	Not Found	Not Found	High	High	High	High	High	High
FALSE	High	Unambiguous	NDEELGK	[R].NDEELGK.[L]	2xiTRAQ8plex [N-Term; K7]	2xiTRAQ8plex [N-Term; K7]			0.0112364	0.00166251	0.441	3	27	9	C0HIB6; B4FJK0; B6SI29	B6T8C2; C0HIB6; B6T2D5; B6SIR8; B6SYU0; B6SZ05; B4FNQ0; B4FJK0; B6T7E7; B6T1D6; B6T3E9; B6SJU3; B6TMR1; B6SYU1; B6TH74; B6SJQ6; B6SI29; B4FMH5; B6T0Y8; B6T832; B4FU52; B6T1A6; B6SHX9; B6SYW4; B6SGC4; B6U5W4; P40280	C0HIB6 [135-141]; B4FJK0 [100-106]; B6SI29 [101-107]	0	1412.78	7	Not Found	Not Found	Not Found	Not Found	Not Found	Not Found	High	High	High	High	Not Found	Not Found	Not Found	Not Found	Not Found	Not Found	Not Found	Not Found	Not Found	Not Found	Not Found	Not Found	Not Found	High	High	High	High	High	High
FALSE	High	Unambiguous	NTTEAAVDAAR	[K].NTTEAAVDAAR.[I]	1xiTRAQ8plex [N-Term]	1xiTRAQ8plex [N-Term]			1.01463e-05	0	1.773	1	2	6	B4F8K5	B4F8K5; B0FYX0	B4F8K5 [98-108]	0	1422.75	11	Not Found	Not Found	Not Found	Not Found	Not Found	Not Found	High	High	High	Not Found	Not Found	Not Found	Not Found	Not Found	Not Found	Not Found	Not Found	Not Found	Not Found	Not Found	Not Found	Not Found	Not Found	High	High	High	High	High	High
FALSE	High	Unambiguous	SDAAAADPAPGTK	[K].SDAAAADPAPGTK.[A]	2xiTRAQ8plex [N-Term; K13]	2xiTRAQ8plex [N-Term; K13]			0.000676573	0	0.992	1	1	1	Q94IQ8	Q94IQ8	Q94IQ8 [371-383]	0	1779.97	13	Not Found	Not Found	Not Found	Not Found	Not Found	Not Found	High	Not Found	Not Found	Not Found	Not Found	Not Found	Not Found	Not Found	Not Found	Not Found	Not Found	Not Found	Not Found	Not Found	Not Found	Not Found	Not Found	High	High	High	High	High	High
FALSE	High	Unambiguous	EGEEVDYR	[K].EGEEVDYR.[N]	1xiTRAQ8plex [N-Term]	1xiTRAQ8plex [N-Term]			0.00352246	0.00119431	0.668	1	3	1	B8A0F3	B8A0F3; Q672R6; B6UDL5	B8A0F3 [403-410]	0	1300.63	8	Not Found	Not Found	Not Found	Not Found	Not Found	Not Found	High	Not Found	Not Found	Not Found	Not Found	Not Found	Not Found	Not Found	Not Found	Not Found	Not Found	Not Found	Not Found	Not Found	Not Found	Not Found	Not Found	High	High	High	High	High	High
FALSE	High	Unambiguous	AGQETHDASTEFDR	[K].AGQETHDASTEFDR.[T]	1xiTRAQ8plex [N-Term]	1xiTRAQ8plex [N-Term]			1.08834e-05	0	1.76	1	2	2	B4FBM9	B4FFZ6; B4FBM9	B4FBM9 [291-304]	0	1867.87	14	Not Found	Not Found	Not Found	Not Found	Not Found	Not Found	High	High	Not Found	Not Found	Not Found	Not Found	Not Found	Not Found	Not Found	Not Found	Not Found	Not Found	Not Found	Not Found	Not Found	Not Found	Not Found	High	High	High	High	High	High
FALSE	High	Unambiguous	EDFGTEGR	[KR].EDFGTEGR.[G]	1xiTRAQ8plex [N-Term]	1xiTRAQ8plex [N-Term]			0.0157323	0.00358051	0.378	2	3	1	C0PFX0; B6TSB3	C0PFX0; C0PMR3; B6TSB3	C0PFX0 [249-256]; B6TSB3 [241-248]	0	1214.6	8	Not Found	Not Found	Not Found	Not Found	Not Found	Not Found	High	Not Found	Not Found	Not Found	Not Found	Not Found	Not Found	Not Found	Not Found	Not Found	Not Found	Not Found	Not Found	Not Found	Not Found	Not Found	Not Found	High	High	High	High	High	High
FALSE	High	Unambiguous	EDVADDK	[K].EDVADDK.[A]	2xiTRAQ8plex [N-Term; K7]	2xiTRAQ8plex [N-Term; K7]			0.0254056	0.00548427	0.289	1	1	1	B4G1B0	B4G1B0	B4G1B0 [23-29]	0	1399.75	7	Not Found	Not Found	Not Found	Not Found	Not Found	Not Found	High	Not Found	Not Found	Not Found	Not Found	Not Found	Not Found	Not Found	Not Found	Not Found	Not Found	Not Found	Not Found	Not Found	Not Found	Not Found	Not Found	High	High	High	High	High	High
FALSE	High	Unambiguous	QEDLEASAR	[R].QEDLEASAR.[E]	1xiTRAQ8plex [N-Term]	1xiTRAQ8plex [N-Term]			0.000631444	0	1.005	1	2	4	B6TFG6	B6U6B2; B6TFG6	B6TFG6 [140-148]	0	1322.69	9	Not Found	Not Found	Not Found	Not Found	Not Found	Not Found	High	High	Not Found	Not Found	Not Found	Not Found	Not Found	Not Found	Not Found	Not Found	Not Found	Not Found	Not Found	Not Found	Not Found	Not Found	Not Found	High	High	High	High	High	High
FALSE	High	Unambiguous	AATEVSDDK	[K].AATEVSDDK.[G]	2xiTRAQ8plex [N-Term; K9]	2xiTRAQ8plex [N-Term; K9]			0.000473658	0	1.059	1	1	4	B6TBJ2	B6TBJ2	B6TBJ2 [121-129]	0	1543.84	9	Not Found	Not Found	Not Found	Not Found	Not Found	Not Found	High	High	Not Found	Not Found	Not Found	Not Found	Not Found	Not Found	Not Found	Not Found	Not Found	Not Found	Not Found	Not Found	Not Found	Not Found	Not Found	High	High	High	High	High	High
FALSE	High	Unambiguous	DEFPDVR	[K].DEFPDVR.[L]	1xiTRAQ8plex [N-Term]	1xiTRAQ8plex [N-Term]			0.031578	0.00657778	0.25	1	3	1	B8A349	B6TLT1; B8A349; Q32SG2	B8A349 [369-375]	0	1181.61	7	Not Found	Not Found	Not Found	Not Found	Not Found	Not Found	Not Found	Not Found	Not Found	High	Not Found	Not Found	Not Found	Not Found	Not Found	Not Found	Not Found	Not Found	Not Found	Not Found	Not Found	Not Found	Not Found	High	High	High	High	High	High
FALSE	High	Unambiguous	AEEDYEK	[K].AEEDYEK.[T]	2xiTRAQ8plex [N-Term; K7]	2xiTRAQ8plex [N-Term; K7]			0.0173185	0.00358051	0.36	1	1	5	C0PHR4	C0PHR4	C0PHR4 [153-159]	0	1491.78	7	Not Found	Not Found	Not Found	Not Found	Not Found	Not Found	High	High	High	High	Not Found	Not Found	Not Found	Not Found	Not Found	Not Found	Not Found	Not Found	Not Found	Not Found	Not Found	Not Found	Not Found	High	High	High	High	High	High
FALSE	High	Unambiguous	NLGENFNER	[R].NLGENFNER.[V]	1xiTRAQ8plex [N-Term]	1xiTRAQ8plex [N-Term]			0.0100474	0.00137235	0.462	1	2	2	B4FMS7	B4FMS7; Q9M586	B4FMS7 [119-127]	0	1396.71	9	Not Found	Not Found	Not Found	Not Found	Not Found	Not Found	Not Found	Not Found	Not Found	Not Found	High	High	Not Found	Not Found	Not Found	Not Found	Not Found	Not Found	Not Found	Not Found	Not Found	Not Found	Not Found	High	High	High	High	High	High
FALSE	High	Unambiguous	EGALAEENMR	[K].EGALAEENMR.[G]	1xiTRAQ8plex [N-Term]	1xiTRAQ8plex [N-Term]			4.84901e-05	0	1.483	1	2	3	B6U0S1	B6U0S1; B4FPR8	B6U0S1 [674-683]	0	1423.72	10	Not Found	Not Found	Not Found	Not Found	Not Found	Not Found	Not Found	Not Found	Not Found	High	High	Not Found	Not Found	Not Found	Not Found	Not Found	Not Found	Not Found	Not Found	Not Found	Not Found	Not Found	Not Found	High	High	High	High	High	High
FALSE	High	Unambiguous	AVSDSDPNQVNK	[R].AVSDSDPNQVNK.[S]	2xiTRAQ8plex [N-Term; K12]	2xiTRAQ8plex [N-Term; K12]			6.81065e-05	0	1.42	1	1	3	O48950	O48950	O48950 [224-235]	0	1882.01	12	Not Found	Not Found	Not Found	Not Found	Not Found	Not Found	High	High	Not Found	Not Found	Not Found	Not Found	Not Found	Not Found	Not Found	Not Found	Not Found	Not Found	Not Found	Not Found	Not Found	Not Found	Not Found	High	High	High	High	High	High
FALSE	High	Unambiguous	MVEESDLR	[R].MVEESDLR.[K]	1xiTRAQ8plex [N-Term]	1xiTRAQ8plex [N-Term]			0.00596024	0.00137235	0.562	1	2	2	B6TDR5	B6TDR5; B8A065	B6TDR5 [360-367]	0	1282.66	8	Not Found	Not Found	Not Found	Not Found	Not Found	Not Found	Not Found	Not Found	Not Found	High	Not Found	Not Found	Not Found	Not Found	Not Found	Not Found	Not Found	Not Found	Not Found	Not Found	Not Found	Not Found	Not Found	High	High	High	High	High	High
FALSE	High	Unambiguous	IQSESQSGSQP	[R].IQSESQSGSQP.[-]	1xiTRAQ8plex [N-Term]	1xiTRAQ8plex [N-Term]			0.00129043	0	0.869	1	2	1	B6U0P5	C4J9A7; B6U0P5	B6U0P5 [927-937]	0	1451.73	11	Not Found	Not Found	Not Found	Not Found	Not Found	Not Found	High	Not Found	Not Found	Not Found	Not Found	Not Found	Not Found	Not Found	Not Found	Not Found	Not Found	Not Found	Not Found	Not Found	Not Found	Not Found	Not Found	High	High	High	High	High	High
FALSE	High	Unambiguous	DIADADK	[R].DIADADK.[L]	2xiTRAQ8plex [N-Term; K7]	2xiTRAQ8plex [N-Term; K7]			0.0149146	0.00345231	0.388	1	2	1	C0P4M0	B4FGU5; C0P4M0	C0P4M0 [146-152]	0	1355.76	7	Not Found	Not Found	Not Found	Not Found	Not Found	Not Found	Not Found	Not Found	High	Not Found	Not Found	Not Found	Not Found	Not Found	Not Found	Not Found	Not Found	Not Found	Not Found	Not Found	Not Found	Not Found	Not Found	High	High	High	High	High	High
FALSE	High	Unambiguous	SSIEPASGGC	[R].SSIEPASGGC.[-]	1xiTRAQ8plex [N-Term]; 1xCarbamidomethyl [C10]	1xiTRAQ8plex [N-Term]; 1xCarbamidomethyl [C10]			0.000347449	0	1.117	1	5	2	B4FRF7	B6U7Z5; C0HG21; B4FRF7; B4FRY9; C0P6A2	B4FRF7 [151-160]	0	1268.61	10	Not Found	Not Found	Not Found	Not Found	Not Found	Not Found	High	Not Found	Not Found	Not Found	Not Found	Not Found	Not Found	Not Found	Not Found	Not Found	Not Found	Not Found	Not Found	Not Found	Not Found	Not Found	Not Found	High	High	High	High	High	High
FALSE	High	Unambiguous	GDEEELQK	[R].GDEEELQK.[E]	2xiTRAQ8plex [N-Term; K8]	2xiTRAQ8plex [N-Term; K8]			0.000862953	0	0.946	2	3	27	B6T3B2; B4F9R9	B6T3B2; B4FRF2; B4F9R9	B6T3B2 [262-269]; B4F9R9 [268-275]	0	1555.84	8	Not Found	Not Found	Not Found	Not Found	Not Found	Not Found	High	High	High	High	High	High	Not Found	High	Not Found	Not Found	Not Found	Not Found	Not Found	Not Found	Not Found	Not Found	High	High	High	High	High	High	High
FALSE	High	Unambiguous	DTSPLADETR	[R].DTSPLADETR.[R]	1xiTRAQ8plex [N-Term]	1xiTRAQ8plex [N-Term]			0.00558006	0.00137235	0.575	1	1	2	B4FTH3	B4FTH3	B4FTH3 [88-97]	0	1408.72	10	Not Found	Not Found	Not Found	Not Found	Not Found	Not Found	High	High	Not Found	Not Found	Not Found	Not Found	Not Found	Not Found	Not Found	Not Found	Not Found	Not Found	Not Found	Not Found	Not Found	Not Found	Not Found	High	High	High	High	High	High
FALSE	High	Unambiguous	VAVSDEEAPDR	[K].VAVSDEEAPDR.[S]	1xiTRAQ8plex [N-Term]	1xiTRAQ8plex [N-Term]			4.28338e-05	0	1.506	1	2	2	B4FH10	B4FH10; B6SP07	B4FH10 [124-134]	0	1491.76	11	Not Found	Not Found	Not Found	Not Found	Not Found	Not Found	High	Not Found	Not Found	Not Found	Not Found	Not Found	Not Found	Not Found	Not Found	Not Found	Not Found	Not Found	Not Found	Not Found	Not Found	Not Found	Not Found	High	High	High	High	High	High
FALSE	High	Unambiguous	QNITDSETDVR	[R].QNITDSETDVR.[S]	1xiTRAQ8plex [N-Term]	1xiTRAQ8plex [N-Term]			0.0165063	0.00358051	0.369	1	1	2	Q8W519	Q8W519	Q8W519 [731-741]	0	1581.8	11	Not Found	Not Found	Not Found	Not Found	Not Found	Not Found	High	High	Not Found	Not Found	Not Found	Not Found	Not Found	Not Found	Not Found	Not Found	Not Found	Not Found	Not Found	Not Found	Not Found	Not Found	Not Found	High	High	High	High	High	High
FALSE	High	Unambiguous	ATDDNAGQEALK	[K].ATDDNAGQEALK.[N]	2xiTRAQ8plex [N-Term; K12]	2xiTRAQ8plex [N-Term; K12]			0.000510365	0	1.045	1	3	2	B6UHS0	B6UHS0; C0PFB1; B7ZXW9	B6UHS0 [104-115]	0	1840.99	12	Not Found	Not Found	Not Found	Not Found	Not Found	Not Found	High	High	Not Found	Not Found	Not Found	Not Found	Not Found	Not Found	Not Found	Not Found	Not Found	Not Found	Not Found	Not Found	Not Found	Not Found	Not Found	High	High	High	High	High	High
FALSE	High	Unambiguous	SAADLEECR	[R].SAADLEECR.[R]	1xiTRAQ8plex [N-Term]; 1xCarbamidomethyl [C8]	1xiTRAQ8plex [N-Term]; 1xCarbamidomethyl [C8]			0.00216691	0.0004848	0.767	1	2	2	B4FFM6	B6SUU1; B4FFM6	B4FFM6 [47-55]	0	1354.66	9	Not Found	Not Found	Not Found	Not Found	Not Found	Not Found	High	Not Found	High	Not Found	Not Found	Not Found	Not Found	Not Found	Not Found	Not Found	Not Found	Not Found	Not Found	Not Found	Not Found	Not Found	Not Found	High	High	High	High	High	High
FALSE	High	Unambiguous	EDGQEYAQVTR	[K].EDGQEYAQVTR.[M]	1xiTRAQ8plex [N-Term]	1xiTRAQ8plex [N-Term]			0.012044	0.00227697	0.428	1	3	1	B6T9H2	C4J6C7; B4FUJ1; B6T9H2	B6T9H2 [30-40]	0	1599.79	11	Not Found	Not Found	Not Found	Not Found	Not Found	Not Found	High	Not Found	Not Found	Not Found	Not Found	Not Found	Not Found	Not Found	Not Found	Not Found	Not Found	Not Found	Not Found	Not Found	Not Found	Not Found	Not Found	High	High	High	High	High	High
FALSE	High	Unambiguous	ATDDSAGQEALK	[K].ATDDSAGQEALK.[N]	2xiTRAQ8plex [N-Term; K12]	2xiTRAQ8plex [N-Term; K12]			4.74554e-05	0	1.487	1	2	3	C0HGE9	B6T3B4; C0HGE9	C0HGE9 [193-204]	0	1813.98	12	Not Found	Not Found	Not Found	Not Found	Not Found	Not Found	High	High	High	Not Found	Not Found	Not Found	Not Found	Not Found	Not Found	Not Found	Not Found	Not Found	Not Found	Not Found	Not Found	Not Found	Not Found	High	High	High	High	High	High
FALSE	High	Unambiguous	DTDSEEELK	[KR].DTDSEEELK.[E]	2xiTRAQ8plex [N-Term; K9]	2xiTRAQ8plex [N-Term; K9]			0.00709939	0.00137235	0.528	1	14	8	B4FBY6	P41040; B6T0A2; Q43698; B4FBW7; B6T148; D0F042; O22641; Q7DLR7; B4FBY6; B6SLW1; B6T1V6; B6T376; Q43699; B4FQS6	B4FBY6 [79-87]	0	1673.87	9	Not Found	Not Found	Not Found	Not Found	Not Found	Not Found	High	Not Found	Not Found	High	Not Found	Not Found	High	Not Found	Not Found	Not Found	Not Found	Not Found	Not Found	Not Found	Not Found	Not Found	Not Found	High	High	High	High	High	High
FALSE	High	Unambiguous	EIDDVDAR	[K].EIDDVDAR.[I]	1xiTRAQ8plex [N-Term]	1xiTRAQ8plex [N-Term]			0.0175982	0.00358051	0.357	1	1	2	Q5GAR2	Q5GAR2	Q5GAR2 [261-268]	0	1236.64	8	Not Found	Not Found	Not Found	Not Found	Not Found	Not Found	High	High	Not Found	Not Found	Not Found	Not Found	Not Found	Not Found	Not Found	Not Found	Not Found	Not Found	Not Found	Not Found	Not Found	Not Found	Not Found	High	High	High	High	High	High
FALSE	High	Unambiguous	ENPAAANSAESDGLGR	[K].ENPAAANSAESDGLGR.[F]	1xiTRAQ8plex [N-Term]	1xiTRAQ8plex [N-Term]			8.16449e-07	0	2.24	1	4	3	B4FV48	B6UBS9; B6T883; Q4A1J7; B4FV48	B4FV48 [47-62]	0	1862.91	16	Not Found	Not Found	Not Found	Not Found	Not Found	Not Found	High	Not Found	High	Not Found	Not Found	Not Found	Not Found	Not Found	Not Found	Not Found	Not Found	Not Found	Not Found	Not Found	Not Found	Not Found	Not Found	High	High	High	High	High	High
FALSE	High	Unambiguous	GYYGECGK	[K].GYYGECGK.[R]	2xiTRAQ8plex [N-Term; K8]; 1xCarbamidomethyl [C6]	2xiTRAQ8plex [N-Term; K8]; 1xCarbamidomethyl [C6]			0.0500313	0.00898449	0.172	2	4	3	Q5GAQ3; B6TBZ8	O82443; Q5GAQ3; Q5GAU1; B6TBZ8	Q5GAQ3 [334-341]; B6TBZ8 [300-307]	0	1541.79	8	Not Found	Not Found	Not Found	Not Found	Not Found	Not Found	Not Found	Not Found	Not Found	Not Found	Not Found	High	High	Not Found	Not Found	Not Found	Not Found	Not Found	Not Found	Not Found	Not Found	Not Found	Not Found	High	High	High	High	High	High
FALSE	High	Unambiguous	DAYVGDEAQSK	[K].DAYVGDEAQSK.[R]	2xiTRAQ8plex [N-Term; K11]	2xiTRAQ8plex [N-Term; K11]			9.14416e-07	0	2.219	2	14	12	B4FRH8; B4F989	B6TQ08; B4FRH8; B6SI11; P93634; B4FVB1; B6SZ83; C0HDZ6; P93635; C0HHR4; B4FV86; P93637; B4F989; P93639; P93636	B4FRH8 [53-63]; B4F989 [53-63]	0	1790.94	11	Not Found	Not Found	Not Found	Not Found	Not Found	Not Found	High	High	High	High	Not Found	Not Found	Not Found	Not Found	Not Found	Not Found	Not Found	Not Found	Not Found	Not Found	Not Found	Not Found	Not Found	High	High	High	High	High	High
FALSE	High	Unambiguous	DFEENGSMER	[R].DFEENGSMER.[V]	1xiTRAQ8plex [N-Term]	1xiTRAQ8plex [N-Term]			0.0293464	0.00615229	0.263	1	2	3	B6T9C0	B6UHI4; B6T9C0	B6T9C0 [224-233]	0	1517.68	10	Not Found	Not Found	Not Found	Not Found	Not Found	Not Found	High	High	High	Not Found	Not Found	Not Found	Not Found	Not Found	Not Found	Not Found	Not Found	Not Found	Not Found	Not Found	Not Found	Not Found	Not Found	High	High	High	High	High	High
FALSE	High	Unambiguous	GAQGAVSR	[R].GAQGAVSR.[E]	1xiTRAQ8plex [N-Term]	1xiTRAQ8plex [N-Term]			0.0101548	0.00166251	0.46	1	1	1	C0PBR2	C0PBR2	C0PBR2 [616-623]	0	1049.6	8	Not Found	Not Found	Not Found	Not Found	Not Found	Not Found	Not Found	Not Found	Not Found	Not Found	Not Found	Not Found	Not Found	High	Not Found	Not Found	Not Found	Not Found	Not Found	Not Found	Not Found	Not Found	Not Found	High	High	High	High	High	High
FALSE	High	Unambiguous	AGGANAHPR	[K].AGGANAHPR.[L]	1xiTRAQ8plex [N-Term]	1xiTRAQ8plex [N-Term]			0.00138715	0	0.855	1	1	1	C0HH11	C0HH11	C0HH11 [13-21]	0	1154.63	9	Not Found	Not Found	Not Found	Not Found	Not Found	Not Found	Not Found	Not Found	Not Found	Not Found	Not Found	Not Found	High	Not Found	Not Found	Not Found	Not Found	Not Found	Not Found	Not Found	Not Found	Not Found	Not Found	High	High	High	High	High	High
FALSE	High	Unambiguous	QGNDVGTQYR	[R].QGNDVGTQYR.[S]	1xiTRAQ8plex [N-Term]	1xiTRAQ8plex [N-Term]			0.000788897	0	0.963	2	3	5	B6U8S9; B6TNT5	B6U8S9; C0PA83; B6TNT5	B6U8S9 [176-185]; B6TNT5 [107-116]	0	1441.73	10	Not Found	Not Found	Not Found	Not Found	Not Found	Not Found	Not Found	High	High	High	Not Found	Not Found	Not Found	Not Found	Not Found	Not Found	Not Found	Not Found	Not Found	Not Found	Not Found	Not Found	Not Found	High	High	High	High	High	High
FALSE	High	Unambiguous	VLLAESADR	[K].VLLAESADR.[K]	1xiTRAQ8plex [N-Term]	1xiTRAQ8plex [N-Term]			0.00121262	0	0.881	1	1	3	C0PCY1	C0PCY1	C0PCY1 [137-145]	0	1277.74	9	Not Found	Not Found	Not Found	Not Found	Not Found	Not Found	Not Found	Not Found	Not Found	Not Found	Not Found	Not Found	High	High	Not Found	Not Found	Not Found	Not Found	Not Found	Not Found	Not Found	Not Found	Not Found	High	High	High	High	High	High
FALSE	High	Unambiguous	ATADDEDATAAATTVR	[K].ATADDEDATAAATTVR.[L]	1xiTRAQ8plex [N-Term]	1xiTRAQ8plex [N-Term]			3.11598e-05	0	1.565	1	1	2	B6SJR3	B6SJR3	B6SJR3 [19-34]	0	1882.93	16	Not Found	Not Found	Not Found	Not Found	Not Found	Not Found	High	Not Found	Not Found	Not Found	Not Found	Not Found	Not Found	Not Found	Not Found	Not Found	Not Found	Not Found	Not Found	Not Found	Not Found	Not Found	Not Found	High	High	High	High	High	High
FALSE	High	Unambiguous	SDEAVAADPELR	[K].SDEAVAADPELR.[A]	1xiTRAQ8plex [N-Term]	1xiTRAQ8plex [N-Term]			1.49419e-06	0	2.128	1	4	16	A1XCI5	Q06XS3; B4FBR3; C0HH76; A1XCI5	A1XCI5 [699-710]	0	1576.81	12	Not Found	Not Found	Not Found	Not Found	Not Found	Not Found	High	High	High	High	High	High	Not Found	Not Found	Not Found	Not Found	Not Found	Not Found	Not Found	Not Found	Not Found	Not Found	Not Found	High	High	High	High	High	High
FALSE	High	Unambiguous	YGQVIEAR	[K].YGQVIEAR.[I]	1xiTRAQ8plex [N-Term]	1xiTRAQ8plex [N-Term]			0.0362402	0.00716449	0.226	1	3	1	B6TI13	B4F7T1; B6UB95; B6TI13	B6TI13 [53-60]	0	1239.7	8	Not Found	Not Found	Not Found	Not Found	Not Found	Not Found	Not Found	High	Not Found	Not Found	Not Found	Not Found	Not Found	Not Found	Not Found	Not Found	Not Found	Not Found	Not Found	Not Found	Not Found	Not Found	Not Found	High	High	High	High	High	High
FALSE	High	Unambiguous	ELSQTDSTYDSEK	[R].ELSQTDSTYDSEK.[L]	2xiTRAQ8plex [N-Term; K13]	2xiTRAQ8plex [N-Term; K13]			0.000968799	0	0.924	1	2	4	B6SXW8	B7ZZZ2; B6SXW8	B6SXW8 [397-409]	0	2111.06	13	Not Found	Not Found	Not Found	Not Found	Not Found	Not Found	High	High	High	Not Found	Not Found	Not Found	Not Found	Not Found	Not Found	Not Found	Not Found	Not Found	Not Found	Not Found	Not Found	Not Found	Not Found	High	High	High	High	High	High
FALSE	High	Unambiguous	LIGEAAK	[R].LIGEAAK.[N]	2xiTRAQ8plex [N-Term; K7]	2xiTRAQ8plex [N-Term; K7]			0.00199048	0.0004848	0.784	1	3	8	B4FWJ8	O24581; P24067; B4FWJ8	B4FWJ8 [79-85]	0	1309.83	7	Not Found	Not Found	Not Found	Not Found	Not Found	Not Found	High	High	High	Not Found	Not Found	Not Found	Not Found	Not Found	Not Found	Not Found	Not Found	Not Found	Not Found	Not Found	Not Found	Not Found	Not Found	High	High	High	High	High	High
FALSE	High	Unambiguous	TAETLTMDYHR	[R].TAETLTMDYHR.[G]	1xiTRAQ8plex [N-Term]	1xiTRAQ8plex [N-Term]			0.0146775	0.00345231	0.391	1	7	1	B7ZXP4	B6TY47; C0PM49; B4FXG1; B7ZXP4; B7ZXM4; C0PDL1; B4FP94	B7ZXP4 [264-274]	0	1641.82	11	Not Found	Not Found	Not Found	Not Found	Not Found	Not Found	Not Found	Not Found	Not Found	Not Found	Not Found	Not Found	High	Not Found	Not Found	Not Found	Not Found	Not Found	Not Found	Not Found	Not Found	Not Found	Not Found	High	High	High	High	High	High
FALSE	High	Unambiguous	SSSGGDLFSSGK	[K].SSSGGDLFSSGK.[L]	2xiTRAQ8plex [N-Term; K12]	2xiTRAQ8plex [N-Term; K12]			2.96034e-07	0	2.428	1	1	15	B4G1V7	B4G1V7	B4G1V7 [6-17]	0	1736.93	12	Not Found	Not Found	Not Found	Not Found	Not Found	Not Found	High	High	High	Not Found	Not Found	Not Found	Not Found	High	Not Found	Not Found	Not Found	Not Found	Not Found	Not Found	Not Found	Not Found	Not Found	High	High	High	High	High	High
FALSE	High	Unambiguous	SGGGYDDGLAPQ	[R].SGGGYDDGLAPQ.[-]	1xiTRAQ8plex [N-Term]	1xiTRAQ8plex [N-Term]			0.000264382	0	1.168	1	2	2	B6SKZ7	B6SKZ7; B6TG91	B6SKZ7 [135-146]	0	1440.69	12	Not Found	Not Found	Not Found	Not Found	Not Found	Not Found	High	Not Found	Not Found	Not Found	Not Found	Not Found	Not Found	Not Found	Not Found	Not Found	Not Found	Not Found	Not Found	Not Found	Not Found	Not Found	Not Found	High	High	High	High	High	High
FALSE	High	Unambiguous	LIGATDPQK	[K].LIGATDPQK.[S]	2xiTRAQ8plex [N-Term; K9]	2xiTRAQ8plex [N-Term; K9]			0.0029837	0.000881586	0.702	1	4	5	B6TKC5	C0PK64; C0PBY7; B6TMG4; B6TKC5	B6TKC5 [174-182]	0	1550.94	9	Not Found	Not Found	Not Found	Not Found	Not Found	Not Found	High	High	Not Found	Not Found	High	Not Found	Not Found	Not Found	Not Found	Not Found	Not Found	Not Found	Not Found	Not Found	Not Found	Not Found	Not Found	High	High	High	High	High	High
FALSE	High	Unambiguous	LVSEVGK	[R].LVSEVGK.[S]	2xiTRAQ8plex [N-Term; K7]	2xiTRAQ8plex [N-Term; K7]			0.012044	0.00227697	0.428	1	6	24	Q43267	B8XPZ2; Q84KR7; P04711; Q3LR52; E9NQE1; Q43267	Q43267 [150-156]	0	1339.84	7	Not Found	Not Found	Not Found	Not Found	Not Found	Not Found	High	High	High	High	High	High	High	Not Found	Not Found	Not Found	Not Found	Not Found	Not Found	Not Found	Not Found	Not Found	Not Found	High	High	High	High	High	High
FALSE	High	Unambiguous	ASSDVAETASVPSTE	[K].ASSDVAETASVPSTE.[-]	1xiTRAQ8plex [N-Term]	1xiTRAQ8plex [N-Term]			0.0279081	0.00565324	0.272	1	2	1	C0P8I4	C0P8I4; B6SH97	C0P8I4 [612-626]	0	1754.86	15	Not Found	Not Found	Not Found	Not Found	Not Found	Not Found	High	Not Found	Not Found	Not Found	Not Found	Not Found	Not Found	Not Found	Not Found	Not Found	Not Found	Not Found	Not Found	Not Found	Not Found	Not Found	Not Found	High	Not Found	High	High	High	High
FALSE	High	Unambiguous	GDPGIAAVYDK	[K].GDPGIAAVYDK.[L]	2xiTRAQ8plex [N-Term; K11]	2xiTRAQ8plex [N-Term; K11]			0.00563673	0.00137235	0.573	1	2	2	Q9SAZ6	B4F8W3; Q9SAZ6	Q9SAZ6 [826-836]	0	1713.96	11	Not Found	Not Found	Not Found	Not Found	Not Found	Not Found	Not Found	Not Found	Not Found	Not Found	Not Found	High	Not Found	Not Found	Not Found	Not Found	Not Found	Not Found	Not Found	Not Found	Not Found	Not Found	Not Found	High	High	High	High	High	High
FALSE	High	Unambiguous	YDAHSGGER	[R].YDAHSGGER.[E]	1xiTRAQ8plex [N-Term]	1xiTRAQ8plex [N-Term]			0.0178825	0.00358051	0.354	1	3	2	B6T2S0	B6T2S0; B8A0A6; C0HIT5	B6T2S0 [301-309]	0	1295.63	9	Not Found	Not Found	Not Found	Not Found	Not Found	Not Found	Not Found	Not Found	High	High	Not Found	Not Found	Not Found	Not Found	Not Found	Not Found	Not Found	Not Found	Not Found	Not Found	Not Found	Not Found	Not Found	High	High	High	High	High	High
FALSE	High	Unambiguous	VVEATGVPLDQQR	[K].VVEATGVPLDQQR.[L]	1xiTRAQ8plex [N-Term]	1xiTRAQ8plex [N-Term]			0.000853903	0	0.948	1	1	2	B6U0P5	B6U0P5	B6U0P5 [53-65]	0	1715.96	13	Not Found	Not Found	Not Found	Not Found	Not Found	Not Found	Not Found	High	Not Found	Not Found	Not Found	Not Found	Not Found	Not Found	Not Found	Not Found	Not Found	Not Found	Not Found	Not Found	Not Found	Not Found	Not Found	High	Not Found	High	High	High	High
FALSE	High	Unambiguous	NLPGVDVANVER	[R].NLPGVDVANVER.[L]	1xiTRAQ8plex [N-Term]	1xiTRAQ8plex [N-Term]			0.00151373	0	0.838	2	6	8	C0P455; B4FVJ0	B6SK79; B4F9G0; C0P455; B6T3L6; B4FVJ0; B4F8D2	C0P455 [227-238]; B4FVJ0 [227-238]	0	1586.88	12	Not Found	Not Found	Not Found	Not Found	Not Found	Not Found	Not Found	High	High	High	High	Not Found	Not Found	Not Found	Not Found	Not Found	Not Found	Not Found	Not Found	Not Found	Not Found	Not Found	Not Found	High	High	High	High	High	High
FALSE	High	Unambiguous	EDALVESY	[K].EDALVESY.[-]	1xiTRAQ8plex [N-Term]	1xiTRAQ8plex [N-Term]			0.0222897	0.00451489	0.313	1	1	7	B6SP61	B6SP61	B6SP61 [148-155]	0	1229.62	8	Not Found	Not Found	Not Found	Not Found	Not Found	Not Found	High	High	Not Found	High	High	Not Found	Not Found	Not Found	Not Found	Not Found	Not Found	Not Found	Not Found	Not Found	Not Found	Not Found	Not Found	High	High	High	High	High	High
FALSE	High	Unambiguous	SGLSLDDQLPR	[K].SGLSLDDQLPR.[N]	1xiTRAQ8plex [N-Term]	1xiTRAQ8plex [N-Term]			0.000307194	0	1.14	1	1	2	C4JA40	C4JA40	C4JA40 [246-256]	0	1504.83	11	Not Found	Not Found	Not Found	Not Found	Not Found	Not Found	Not Found	High	Not Found	Not Found	Not Found	Not Found	Not Found	Not Found	Not Found	Not Found	Not Found	Not Found	Not Found	Not Found	Not Found	Not Found	Not Found	High	High	High	High	High	High
FALSE	High	Unambiguous	TVALTNFDTDR	[K].TVALTNFDTDR.[L]	1xiTRAQ8plex [N-Term]	1xiTRAQ8plex [N-Term]			1.21235e-05	0	1.74	1	1	4	B6U2Y9	B6U2Y9	B6U2Y9 [220-230]	0	1556.82	11	Not Found	Not Found	Not Found	Not Found	Not Found	Not Found	Not Found	High	High	Not Found	Not Found	Not Found	Not Found	Not Found	Not Found	Not Found	Not Found	Not Found	Not Found	Not Found	Not Found	Not Found	Not Found	High	High	High	High	High	High
FALSE	High	Unambiguous	LGDIVPADAR	[K].LGDIVPADAR.[L]	1xiTRAQ8plex [N-Term]	1xiTRAQ8plex [N-Term]			0.00092407	0	0.933	1	2	6	B8A326	B8A326; C0PDH2	B8A326 [158-167]	0	1330.76	10	Not Found	Not Found	Not Found	Not Found	Not Found	Not Found	High	High	High	Not Found	Not Found	Not Found	Not Found	Not Found	Not Found	Not Found	Not Found	Not Found	Not Found	Not Found	Not Found	Not Found	Not Found	High	High	High	High	High	High
FALSE	High	Unambiguous	YILPDENLQGR	[K].YILPDENLQGR.[L]	1xiTRAQ8plex [N-Term]	1xiTRAQ8plex [N-Term]			0.0107672	0.00166251	0.449	1	2	1	B6TIJ2	B6TIJ2; C0P2E9	B6TIJ2 [338-348]	0	1621.89	11	Not Found	Not Found	Not Found	Not Found	Not Found	Not Found	High	Not Found	Not Found	Not Found	Not Found	Not Found	Not Found	Not Found	Not Found	Not Found	Not Found	Not Found	Not Found	Not Found	Not Found	Not Found	Not Found	High	Not Found	High	Not Found	High	High
FALSE	High	Unambiguous	ATVDFLTDR	[K].ATVDFLTDR.[Y]	1xiTRAQ8plex [N-Term]	1xiTRAQ8plex [N-Term]			0.00563673	0.00137235	0.573	1	2	1	B4FA19	B7ZYK7; B4FA19	B4FA19 [451-459]	0	1341.73	9	Not Found	Not Found	Not Found	Not Found	Not Found	Not Found	Not Found	High	Not Found	Not Found	Not Found	Not Found	Not Found	Not Found	Not Found	Not Found	Not Found	Not Found	Not Found	Not Found	Not Found	Not Found	Not Found	High	High	High	High	High	High
FALSE	High	Unambiguous	TVPLAIDQPQ	[K].TVPLAIDQPQ.[-]	1xiTRAQ8plex [N-Term]	1xiTRAQ8plex [N-Term]			0.00138715	0	0.855	1	3	6	Q8L5H0	B4F8R3; Q93WS3; Q8L5H0	Q8L5H0 [800-809]	0	1385.79	10	Not Found	Not Found	Not Found	Not Found	Not Found	Not Found	High	High	High	Not Found	Not Found	Not Found	Not Found	Not Found	Not Found	Not Found	Not Found	Not Found	Not Found	Not Found	Not Found	Not Found	Not Found	High	High	High	High	High	High
FALSE	High	Unambiguous	EAGSTMDVVAAQTK	[R].EAGSTMDVVAAQTK.[A]	2xiTRAQ8plex [N-Term; K14]	2xiTRAQ8plex [N-Term; K14]			6.48804e-05	0	1.429	2	5	3	B4FHH4; C0PE24	B4FHH4; B6T2R0; C0PE24; B4FY90; P12863	B4FHH4 [136-149]; C0PE24 [136-149]	0	2016.09	14	Not Found	Not Found	Not Found	Not Found	Not Found	Not Found	Not Found	Not Found	Not Found	Not Found	Not Found	High	High	Not Found	Not Found	Not Found	Not Found	Not Found	Not Found	Not Found	Not Found	Not Found	Not Found	High	High	High	High	High	High
FALSE	High	Unambiguous	EAGSTMDVVAAQTK	[R].EAGSTMDVVAAQTK.[A]	2xiTRAQ8plex [N-Term; K14]; 1xOxidation [M6]	2xiTRAQ8plex [N-Term; K14]; 1xOxidation [M6]			4.37678e-05	0	1.502	2	5	2	B4FHH4; C0PE24	B4FHH4; B6T2R0; C0PE24; B4FY90; P12863	B4FHH4 [136-149]; C0PE24 [136-149]	0	2032.08	14	Not Found	Not Found	Not Found	Not Found	Not Found	Not Found	Not Found	Not Found	Not Found	Not Found	Not Found	High	High	Not Found	Not Found	Not Found	Not Found	Not Found	Not Found	Not Found	Not Found	Not Found	Not Found	High	High	High	High	High	High
FALSE	High	Unambiguous	LTYYTPEYETK	[K].LTYYTPEYETK.[D]	2xiTRAQ8plex [N-Term; K11]	2xiTRAQ8plex [N-Term; K11]			1.37251e-05	0	1.717	1	1	31	P00874	P00874	P00874 [22-32]	0	2016.08	11	Not Found	Not Found	Not Found	Not Found	Not Found	Not Found	Not Found	Not Found	High	High	High	High	High	High	High	High	High	Not Found	Not Found	Not Found	Not Found	Not Found	Not Found	High	High	High	High	High	High
FALSE	High	Unambiguous	IEYYATVGDK	[R].IEYYATVGDK.[M]	2xiTRAQ8plex [N-Term; K10]	2xiTRAQ8plex [N-Term; K10]			0.000628097	0	1.006	1	5	3	C4J6Y2	B6SRR2; C0P817; C4J6Y2; B4FLM3; B4FQI8	C4J6Y2 [90-99]	0	1766.98	10	Not Found	Not Found	Not Found	Not Found	Not Found	Not Found	High	High	Not Found	Not Found	Not Found	Not Found	Not Found	Not Found	Not Found	Not Found	Not Found	Not Found	Not Found	Not Found	Not Found	Not Found	Not Found	High	High	High	High	High	High
FALSE	High	Unambiguous	ALESFYEK	[K].ALESFYEK.[F]	2xiTRAQ8plex [N-Term; K8]	2xiTRAQ8plex [N-Term; K8]			0.00533281	0.00137235	0.584	1	3	3	C0PHC0	C0PHC0; P49087; B6UH55	C0PHC0 [461-468]	0	1594.89	8	Not Found	Not Found	Not Found	Not Found	Not Found	Not Found	Not Found	High	Not Found	Not Found	Not Found	Not Found	Not Found	Not Found	Not Found	Not Found	Not Found	Not Found	Not Found	Not Found	Not Found	Not Found	Not Found	High	High	High	High	High	High
FALSE	High	Unambiguous	VDVDEMK	[K].VDVDEMK.[T]	2xiTRAQ8plex [N-Term; K7]	2xiTRAQ8plex [N-Term; K7]			0.0180747	0.00358051	0.352	1	6	3	B6TVJ4	B6SHW5; Q4W1F7; B6U4S6; B6TVJ4; B6T2J0; B6SI26	B6TVJ4 [91-97]	0	1443.8	7	Not Found	Not Found	Not Found	Not Found	Not Found	Not Found	Not Found	Not Found	Not Found	High	High	Not Found	Not Found	Not Found	Not Found	Not Found	Not Found	Not Found	Not Found	Not Found	Not Found	Not Found	Not Found	High	High	High	High	High	High
FALSE	High	Unambiguous	TWYVVDATDK	[K].TWYVVDATDK.[I]	2xiTRAQ8plex [N-Term; K10]	2xiTRAQ8plex [N-Term; K10]			0.0277534	0.00565324	0.273	1	3	2	B4FAZ7	B6SVH3; B4FAZ7; B8A0V3	B4FAZ7 [95-104]	0	1805.99	10	Not Found	Not Found	Not Found	Not Found	Not Found	Not Found	High	High	Not Found	Not Found	Not Found	Not Found	Not Found	Not Found	Not Found	Not Found	Not Found	Not Found	Not Found	Not Found	Not Found	Not Found	Not Found	High	Not Found	High	High	Not Found	High
FALSE	High	Unambiguous	LDDIIGR	[K].LDDIIGR.[T]	1xiTRAQ8plex [N-Term]	1xiTRAQ8plex [N-Term]			0.0172263	0.00358051	0.361	1	1	10	P23225	P23225	P23225 [1285-1291]	0	1105.65	7	Not Found	Not Found	Not Found	Not Found	Not Found	Not Found	Not Found	Not Found	High	High	High	High	High	High	High	Not Found	Not Found	Not Found	Not Found	Not Found	Not Found	Not Found	Not Found	High	High	High	High	High	High
FALSE	High	Unambiguous	DLQDYFK	[K].DLQDYFK.[K]	2xiTRAQ8plex [N-Term; K7]	2xiTRAQ8plex [N-Term; K7]			0.0275996	0.00565324	0.274	1	1	2	B6U8H4	B6U8H4	B6U8H4 [117-123]	0	1536.85	7	Not Found	Not Found	Not Found	Not Found	Not Found	Not Found	Not Found	High	High	Not Found	Not Found	Not Found	Not Found	Not Found	Not Found	Not Found	Not Found	Not Found	Not Found	Not Found	Not Found	Not Found	Not Found	High	Not Found	High	High	High	High
FALSE	High	Unambiguous	GTDGEVHR	[R].GTDGEVHR.[E]	1xiTRAQ8plex [N-Term]	1xiTRAQ8plex [N-Term]			0.00345431	0.00119431	0.672	1	3	3	B6ST86	B6TP06; B6ST86; B7ZZ71	B6ST86 [137-144]	0	1174.61	8	Not Found	Not Found	Not Found	Not Found	Not Found	Not Found	Not Found	High	High	Not Found	Not Found	Not Found	Not Found	Not Found	Not Found	Not Found	Not Found	Not Found	Not Found	Not Found	Not Found	Not Found	Not Found	High	High	High	High	High	High
FALSE	High	Unambiguous	MAHPDGENATAR	[K].MAHPDGENATAR.[A]	1xiTRAQ8plex [N-Term]	1xiTRAQ8plex [N-Term]			0.00143802	0	0.848	1	2	5	C0P702	C0P702; B7ZYM1	C0P702 [84-95]	0	1573.77	12	Not Found	Not Found	Not Found	Not Found	Not Found	Not Found	Not Found	Not Found	Not Found	High	High	High	Not Found	Not Found	Not Found	Not Found	Not Found	Not Found	Not Found	Not Found	Not Found	Not Found	Not Found	High	High	High	High	High	High
FALSE	High	Unambiguous	MAHPDGENATAR	[K].MAHPDGENATAR.[A]	1xiTRAQ8plex [N-Term]; 1xOxidation [M1]	1xiTRAQ8plex [N-Term]; 1xOxidation [M1]			0.00289749	0.000881586	0.708	1	2	5	C0P702	C0P702; B7ZYM1	C0P702 [84-95]	0	1589.76	12	Not Found	Not Found	Not Found	Not Found	Not Found	Not Found	Not Found	High	High	High	Not Found	Not Found	Not Found	Not Found	Not Found	Not Found	Not Found	Not Found	Not Found	Not Found	Not Found	Not Found	Not Found	High	High	High	High	High	High
FALSE	High	Unambiguous	TAFGSNYQEGR	[R].TAFGSNYQEGR.[RN]	1xiTRAQ8plex [N-Term]	1xiTRAQ8plex [N-Term]			0.00502186	0.00119431	0.596	1	4	2	C4J0D4	Q8VYB0; C4J0D4; Q8LL74; Q8LGM8	C4J0D4 [225-235]	0	1533.76	11	Not Found	Not Found	Not Found	Not Found	Not Found	Not Found	Not Found	Not Found	Not Found	Not Found	Not Found	Not Found	Not Found	Not Found	Not Found	Not Found	Not Found	Not Found	Not Found	Not Found	Not Found	Not Found	High	High	High	High	High	High	High
FALSE	High	Unambiguous	GYGGGGDR	[R].GYGGGGDR.[G]	1xiTRAQ8plex [N-Term]	1xiTRAQ8plex [N-Term]			0.0386438	0.00743931	0.215	1	3	1	B6SP06	B6TP60; B6SP06; B6U2B9	B6SP06 [100-107]; [108-115]; [123-130]	0	1042.52	8	Not Found	Not Found	Not Found	Not Found	Not Found	Not Found	Not Found	High	Not Found	Not Found	Not Found	Not Found	Not Found	Not Found	Not Found	Not Found	Not Found	Not Found	Not Found	Not Found	Not Found	Not Found	Not Found	High	High	High	High	High	High
FALSE	High	Unambiguous	GGNQAVEAR	[R].GGNQAVEAR.[-]	1xiTRAQ8plex [N-Term]	1xiTRAQ8plex [N-Term]			0.0214619	0.00451489	0.32	1	1	2	B6SKN3	B6SKN3	B6SKN3 [190-198]	0	1205.65	9	Not Found	Not Found	Not Found	Not Found	Not Found	Not Found	Not Found	High	High	Not Found	Not Found	Not Found	Not Found	Not Found	Not Found	Not Found	Not Found	Not Found	Not Found	Not Found	Not Found	Not Found	Not Found	High	High	High	High	High	High
FALSE	High	Unambiguous	ADVLDPALR	[R].ADVLDPALR.[R]	1xiTRAQ8plex [N-Term]	1xiTRAQ8plex [N-Term]			0.00843712	0.00137235	0.495	1	1	4	C4J917	C4J917	C4J917 [482-490]	0	1273.74	9	Not Found	Not Found	Not Found	Not Found	Not Found	Not Found	Not Found	Not Found	Not Found	Not Found	Not Found	Not Found	Not Found	Not Found	High	High	Not Found	Not Found	Not Found	Not Found	Not Found	Not Found	Not Found	High	High	High	High	High	High
FALSE	High	Unambiguous	TLVEHAR	[R].TLVEHAR.[V]	1xiTRAQ8plex [N-Term]	1xiTRAQ8plex [N-Term]			0.00549625	0.00137235	0.578	1	3	8	B6T504	C0PLP3; B6TJB6; B6T504	B6T504 [87-93]	0	1129.66	7	Not Found	Not Found	Not Found	Not Found	Not Found	Not Found	Not Found	Not Found	Not Found	Not Found	Not Found	Not Found	Not Found	Not Found	Not Found	Not Found	Not Found	Not Found	Not Found	High	High	High	High	High	High	High	High	High	High
FALSE	High	Unambiguous	GQSTDGAK	[K].GQSTDGAK.[D]	2xiTRAQ8plex [N-Term; K8]	2xiTRAQ8plex [N-Term; K8]			0.0631154	0.0096917	0.135	1	2	1	C0P3M6	C0P3M6; B6SZC6	C0P3M6 [221-228]	0	1371.77	8	Not Found	Not Found	Not Found	Not Found	Not Found	Not Found	Not Found	High	Not Found	Not Found	Not Found	Not Found	Not Found	Not Found	Not Found	Not Found	Not Found	Not Found	Not Found	Not Found	Not Found	Not Found	Not Found	High	High	High	High	High	High
FALSE	High	Unambiguous	STAVSSSSER	[R].STAVSSSSER.[W]	1xiTRAQ8plex [N-Term]	1xiTRAQ8plex [N-Term]			0.0133313	0.00257477	0.409	1	1	2	C0P6T2	C0P6T2	C0P6T2 [65-74]	0	1314.68	10	Not Found	Not Found	Not Found	Not Found	Not Found	Not Found	Not Found	Not Found	High	Not Found	Not Found	Not Found	Not Found	Not Found	Not Found	Not Found	Not Found	Not Found	Not Found	Not Found	Not Found	Not Found	Not Found	High	High	High	High	High	High
FALSE	High	Unambiguous	GTGAGYDR	[R].GTGAGYDR.[H]	1xiTRAQ8plex [N-Term]	1xiTRAQ8plex [N-Term]			0.0432518	0.00785155	0.196	1	4	2	B4F7U0	Q9FER4; B6TQJ6; B4F7U0; C0PFK3	B4F7U0 [4-11]	0	1100.56	8	Not Found	Not Found	Not Found	Not Found	Not Found	Not Found	Not Found	High	High	Not Found	Not Found	Not Found	Not Found	Not Found	Not Found	Not Found	Not Found	Not Found	Not Found	Not Found	Not Found	Not Found	Not Found	High	High	High	High	High	High
FALSE	High	Unambiguous	ADAGASK	[K].ADAGASK.[T]	2xiTRAQ8plex [N-Term; K7]	2xiTRAQ8plex [N-Term; K7]			0.018269	0.00358051	0.35	1	3	4	B6SIL7	B4FDE1; B6SIL7; C0HJ97	B6SIL7 [13-19]	0	1227.72	7	Not Found	Not Found	Not Found	Not Found	Not Found	Not Found	Not Found	High	High	Not Found	Not Found	Not Found	Not Found	Not Found	Not Found	Not Found	Not Found	Not Found	Not Found	Not Found	Not Found	Not Found	Not Found	High	High	High	High	High	High
FALSE	High	Unambiguous	NPNTGEK	[R].NPNTGEK.[K]	2xiTRAQ8plex [N-Term; K7]	2xiTRAQ8plex [N-Term; K7]			0.0282206	0.00565324	0.27	1	29	3	B7ZYP6	C5IHD4; C5IHE3; C5IHE7; C5IHE8; C5IHE1; C5IHF1; C5IHD3; C5IHD9; C5IHC9; C5IHC6; C5IHE5; C5IHE0; E9NQE5; C5IHC7; B8YDC0; C5IHD1; C5IHE9; C5IHE4; D3K3U9; C5IHE2; C5IHE6; P11155; C5IHD0; C5IHD6; C5IHD5; C5IHF0; C5IHC5; B7ZYP6; C5IHC4	B7ZYP6 [358-364]	0	1367.77	7	Not Found	Not Found	Not Found	Not Found	Not Found	Not Found	Not Found	Not Found	High	Not Found	Not Found	Not Found	Not Found	Not Found	Not Found	Not Found	Not Found	Not Found	Not Found	Not Found	Not Found	Not Found	Not Found	High	High	High	High	High	High
FALSE	High	Unambiguous	MQEYTGR	[K].MQEYTGR.[S]	1xiTRAQ8plex [N-Term]	1xiTRAQ8plex [N-Term]			0.0135468	0.00286119	0.406	2	2	3	B4FAE5; P93805	B4FAE5; P93805	B4FAE5 [570-576]; P93805 [570-576]	0	1188.6	7	Not Found	Not Found	Not Found	Not Found	Not Found	Not Found	Not Found	Not Found	Not Found	Not Found	Not Found	High	High	Not Found	Not Found	Not Found	Not Found	Not Found	Not Found	Not Found	Not Found	Not Found	Not Found	High	High	High	High	High	High
FALSE	High	Unambiguous	MQEYTGR	[K].MQEYTGR.[S]	1xiTRAQ8plex [N-Term]; 1xOxidation [M1]	1xiTRAQ8plex [N-Term]; 1xOxidation [M1]			0.0296775	0.00640815	0.261	2	2	1	B4FAE5; P93805	B4FAE5; P93805	B4FAE5 [570-576]; P93805 [570-576]	0	1204.59	7	Not Found	Not Found	Not Found	Not Found	Not Found	Not Found	Not Found	Not Found	Not Found	Not Found	Not Found	Not Found	High	Not Found	Not Found	Not Found	Not Found	Not Found	Not Found	Not Found	Not Found	Not Found	Not Found	High	High	High	High	High	High
FALSE	High	Unambiguous	MDATTPK	[K].MDATTPK.[Y]	2xiTRAQ8plex [N-Term; K7]	2xiTRAQ8plex [N-Term; K7]			0.0573738	0.00936467	0.15	1	17	5	B6TWN7	B4FY16; Q9M7E5; B6T433; B6SKA7; B6TWN7; B6TBL5; Q9M7E4; Q9M7E3; B6UHJ4; C4JA47; Q9M7E2; Q9M7E0; B4FRE1; Q9M7E6; Q9M7E1; O50018; Q41803	B6TWN7 [155-161]	0	1371.78	7	Not Found	Not Found	Not Found	Not Found	Not Found	Not Found	Not Found	Not Found	Not Found	Not Found	High	High	High	Not Found	Not Found	Not Found	Not Found	Not Found	Not Found	Not Found	Not Found	Not Found	Not Found	High	High	High	High	High	High
FALSE	High	Unambiguous	DPTGAK	[K].DPTGAK.[V]	2xiTRAQ8plex [N-Term; K6]	2xiTRAQ8plex [N-Term; K6]			0.0488187	0.00898449	0.176	1	19	1	B6TWN7	B4FY16; Q9M7E5; B6T433; B4FHJ9; B6SKA7; B6TWN7; B6TBL5; Q9M7E4; Q9M7E3; B6UHJ4; C4JA47; Q9M7E2; Q9M7E0; B4FRE1; Q9M7E6; Q9M7E1; O50018; Q41803; B6U1L3	B6TWN7 [433-438]	0	1196.71	6	Not Found	Not Found	Not Found	Not Found	Not Found	Not Found	Not Found	Not Found	High	Not Found	Not Found	Not Found	Not Found	Not Found	Not Found	Not Found	Not Found	Not Found	Not Found	Not Found	Not Found	Not Found	Not Found	High	High	High	High	High	High
FALSE	High	Unambiguous	QQATGETMEK	[R].QQATGETMEK.[L]	2xiTRAQ8plex [N-Term; K10]; 1xOxidation [M8]	2xiTRAQ8plex [N-Term; K10]; 1xOxidation [M8]			0.000776484	0	0.966	1	1	1	P49105	P49105	P49105 [55-64]	0	1746.92	10	Not Found	Not Found	Not Found	Not Found	Not Found	Not Found	Not Found	High	Not Found	Not Found	Not Found	Not Found	Not Found	Not Found	Not Found	Not Found	Not Found	Not Found	Not Found	Not Found	Not Found	Not Found	Not Found	High	High	High	High	High	High
FALSE	High	Unambiguous	GASEEVK	[K].GASEEVK.[Q]	2xiTRAQ8plex [N-Term; K7]	2xiTRAQ8plex [N-Term; K7]			0.0412369	0.00743931	0.204	1	3	4	B6T0F6	B6T0F6; B6T908; C0P3K2	B6T0F6 [126-132]	0	1327.77	7	Not Found	Not Found	Not Found	Not Found	Not Found	Not Found	Not Found	Not Found	High	High	Not Found	Not Found	Not Found	Not Found	Not Found	Not Found	Not Found	Not Found	Not Found	Not Found	Not Found	Not Found	Not Found	High	High	High	High	High	High
FALSE	High	Unambiguous	NAESNADVK	[K].NAESNADVK.[G]	2xiTRAQ8plex [N-Term; K9]	2xiTRAQ8plex [N-Term; K9]			0.000376474	0	1.102	1	6	3	B4FNT0	B6SJH2; B6UDY2; B6T1L4; O48557; C0HEG3; B4FNT0	B4FNT0 [98-106]	0	1555.85	9	Not Found	Not Found	Not Found	Not Found	Not Found	Not Found	Not Found	High	High	High	Not Found	Not Found	Not Found	Not Found	Not Found	Not Found	Not Found	Not Found	Not Found	Not Found	Not Found	Not Found	Not Found	High	High	High	High	High	High
FALSE	High	Unambiguous	QVAAQEAER	[K].QVAAQEAER.[A]	1xiTRAQ8plex [N-Term]	1xiTRAQ8plex [N-Term]			0.0104842	0.00166251	0.454	2	5	1	B4FMS7; B6T8M9	B4FMS7; B6TCJ1; B6T8M9; Q9M589; Q9M586	B4FMS7 [197-205]; B6T8M9 [197-205]	0	1305.71	9	Not Found	Not Found	Not Found	Not Found	Not Found	Not Found	Not Found	High	Not Found	Not Found	Not Found	Not Found	Not Found	Not Found	Not Found	Not Found	Not Found	Not Found	Not Found	Not Found	Not Found	Not Found	Not Found	High	High	High	High	High	High
FALSE	High	Unambiguous	NAESNAEVK	[K].NAESNAEVK.[G]	2xiTRAQ8plex [N-Term; K9]	2xiTRAQ8plex [N-Term; K9]			0.000139466	0	1.287	1	6	3	B4FHE4	B6T8W9; B6SJV1; C0PES8; B4FHE4; B6SIM9; B6T595	B4FHE4 [98-106]	0	1569.87	9	Not Found	Not Found	Not Found	Not Found	Not Found	Not Found	Not Found	High	High	Not Found	Not Found	Not Found	Not Found	Not Found	Not Found	Not Found	Not Found	Not Found	Not Found	Not Found	Not Found	Not Found	Not Found	High	High	High	High	High	High
FALSE	High	Unambiguous	LEADNQAR	[R].LEADNQAR.[L]	1xiTRAQ8plex [N-Term]	1xiTRAQ8plex [N-Term]			0.0101009	0.00166251	0.461	1	1	1	C0PBU4	C0PBU4	C0PBU4 [390-397]	0	1220.65	8	Not Found	Not Found	Not Found	Not Found	Not Found	Not Found	Not Found	High	Not Found	Not Found	Not Found	Not Found	Not Found	Not Found	Not Found	Not Found	Not Found	Not Found	Not Found	Not Found	Not Found	Not Found	Not Found	High	High	High	High	High	High
FALSE	High	Unambiguous	SATPETEYGR	[R].SATPETEYGR.[M]	1xiTRAQ8plex [N-Term]	1xiTRAQ8plex [N-Term]			0.00274566	0.000881586	0.719	2	17	10	Q9SAZ6; Q43267	B4F8W3; B8XPZ2; Q9SAZ6; Q84KR7; B4FAP2; P04711; C0LFW9; C0LFY7; C0LFX9; B4FUJ8; C0LFX0; B4FA25; E9NQE1; B7ZXA3; C0LFW5; C0LFY3; Q43267	Q9SAZ6 [734-743]; Q43267 [744-753]	0	1414.71	10	Not Found	Not Found	Not Found	Not Found	Not Found	Not Found	Not Found	High	High	High	Not Found	High	Not Found	High	Not Found	Not Found	Not Found	Not Found	Not Found	Not Found	Not Found	Not Found	Not Found	High	High	High	High	High	High
FALSE	High	Unambiguous	EALDSNPR	[R].EALDSNPR.[F]	1xiTRAQ8plex [N-Term]	1xiTRAQ8plex [N-Term]			0.046496	0.00872401	0.184	1	1	1	B6TPK4	B6TPK4	B6TPK4 [304-311]	0	1205.64	8	Not Found	Not Found	Not Found	Not Found	Not Found	Not Found	Not Found	High	Not Found	Not Found	Not Found	Not Found	Not Found	Not Found	Not Found	Not Found	Not Found	Not Found	Not Found	Not Found	Not Found	Not Found	Not Found	High	High	High	High	High	High
FALSE	High	Unambiguous	GQVAEEK	[K].GQVAEEK.[G]	2xiTRAQ8plex [N-Term; K7]	2xiTRAQ8plex [N-Term; K7]			0.0381932	0.00743931	0.217	1	1	1	C4J4E4	C4J4E4	C4J4E4 [271-277]	0	1368.79	7	Not Found	Not Found	Not Found	Not Found	Not Found	Not Found	Not Found	Not Found	Not Found	High	Not Found	Not Found	Not Found	Not Found	Not Found	Not Found	Not Found	Not Found	Not Found	Not Found	Not Found	Not Found	Not Found	High	High	High	High	High	High
FALSE	High	Unambiguous	SSEPEVK	[R].SSEPEVK.[I]	2xiTRAQ8plex [N-Term; K7]	2xiTRAQ8plex [N-Term; K7]			0.0528922	0.00898449	0.163	1	1	4	P04966	P04966	P04966 [5-11]	0	1383.79	7	Not Found	Not Found	Not Found	Not Found	Not Found	Not Found	Not Found	High	Not Found	High	Not Found	Not Found	Not Found	Not Found	Not Found	Not Found	Not Found	Not Found	Not Found	Not Found	Not Found	Not Found	Not Found	High	High	High	High	High	High
FALSE	High	Unambiguous	ENELPTVQ	[R].ENELPTVQ.[-]	1xiTRAQ8plex [N-Term]	1xiTRAQ8plex [N-Term]			0.0153181	0.00358051	0.383	1	1	3	B6U016	B6U016	B6U016 [184-191]	0	1233.66	8	Not Found	Not Found	Not Found	Not Found	Not Found	Not Found	Not Found	Not Found	Not Found	High	High	Not Found	Not Found	Not Found	Not Found	Not Found	Not Found	Not Found	Not Found	Not Found	Not Found	Not Found	Not Found	High	High	High	High	High	High
FALSE	High	Unambiguous	MVQEAEK	[KR].MVQEAEK.[Y]	2xiTRAQ8plex [N-Term; K7]	2xiTRAQ8plex [N-Term; K7]			0.0131192	0.00257477	0.412	3	5	4	B6SZ69; C4J410; P11143	B6U1E4; B6SZ69; C4J410; B4FRL9; P11143	B6SZ69 [524-530]; C4J410 [523-529]; P11143 [520-526]	0	1442.81	7	Not Found	Not Found	Not Found	Not Found	Not Found	Not Found	Not Found	Not Found	Not Found	High	High	High	Not Found	Not Found	Not Found	Not Found	Not Found	Not Found	Not Found	Not Found	Not Found	Not Found	Not Found	High	High	High	High	High	High
FALSE	High	Unambiguous	MVQEAEK	[KR].MVQEAEK.[Y]	2xiTRAQ8plex [N-Term; K7]; 1xOxidation [M1]	2xiTRAQ8plex [N-Term; K7]; 1xOxidation [M1]			0.0187643	0.00411612	0.345	3	5	5	B6SZ69; C4J410; P11143	B6U1E4; B6SZ69; C4J410; B4FRL9; P11143	B6SZ69 [524-530]; C4J410 [523-529]; P11143 [520-526]	0	1458.81	7	Not Found	Not Found	Not Found	Not Found	Not Found	Not Found	Not Found	High	High	High	Not Found	Not Found	Not Found	Not Found	Not Found	Not Found	Not Found	Not Found	Not Found	Not Found	Not Found	Not Found	Not Found	High	High	High	High	High	High
FALSE	High	Unambiguous	NSQDGLTPEQR	[K].NSQDGLTPEQR.[R]	1xiTRAQ8plex [N-Term]	1xiTRAQ8plex [N-Term]			0.00605207	0.00137235	0.559	1	5	1	B6UEA2	B6U548; B6UEA2; B6SJR0; B6T1Q2; B6SQG4	B6UEA2 [23-33]	0	1548.79	11	Not Found	Not Found	Not Found	Not Found	Not Found	Not Found	Not Found	High	Not Found	Not Found	Not Found	Not Found	Not Found	Not Found	Not Found	Not Found	Not Found	Not Found	Not Found	Not Found	Not Found	Not Found	Not Found	High	High	High	High	High	High
FALSE	High	Unambiguous	QEMELMAGR	[K].QEMELMAGR.[I]	1xiTRAQ8plex [N-Term]	1xiTRAQ8plex [N-Term]			0.00266611	0.000881586	0.725	1	2	5	B6T9J4	B6T9J4; C4J030	B6T9J4 [367-375]	0	1368.69	9	Not Found	Not Found	Not Found	Not Found	Not Found	Not Found	Not Found	Not Found	Not Found	Not Found	High	High	High	Not Found	Not Found	Not Found	Not Found	Not Found	Not Found	Not Found	Not Found	Not Found	Not Found	High	High	High	High	High	High
FALSE	High	Unambiguous	QEMELMAGR	[K].QEMELMAGR.[I]	1xiTRAQ8plex [N-Term]; 1xOxidation [M6]	1xiTRAQ8plex [N-Term]; 1xOxidation [M3; M6]			0.0154825	0.00358051	0.381	1	2	5	B6T9J4	B6T9J4; C4J030	B6T9J4 [367-375]	0	1384.69	9	Not Found	Not Found	Not Found	Not Found	Not Found	Not Found	Not Found	Not Found	Not Found	High	High	High	Not Found	Not Found	Not Found	Not Found	Not Found	Not Found	Not Found	Not Found	Not Found	Not Found	Not Found	High	High	High	High	High	High
FALSE	High	Unambiguous	QEMELMAGR	[K].QEMELMAGR.[I]	1xiTRAQ8plex [N-Term]; 2xOxidation [M3; M6]	1xiTRAQ8plex [N-Term]; 2xOxidation [M3; M6]			0.0268452	0.00565324	0.279	1	2	1	B6T9J4	B6T9J4; C4J030	B6T9J4 [367-375]	0	1400.68	9	Not Found	Not Found	Not Found	Not Found	Not Found	Not Found	Not Found	High	Not Found	Not Found	Not Found	Not Found	Not Found	Not Found	Not Found	Not Found	Not Found	Not Found	Not Found	Not Found	Not Found	Not Found	Not Found	High	High	High	High	High	High
FALSE	High	Unambiguous	AAAAAAVCHRST	[R].AAAAAAVCHRST.[-]	1xiTRAQ8plex [N-Term]; 1xCarbamidomethyl [C8]	1xiTRAQ8plex [N-Term]; 1xCarbamidomethyl [C8]			0.0256864	0.00548427	0.287	1	1	1	B4FYD6	B4FYD6	B4FYD6 [355-366]	1	1489.78	12	Not Found	Not Found	Not Found	Not Found	Not Found	Not Found	Not Found	High	Not Found	Not Found	Not Found	Not Found	Not Found	Not Found	Not Found	Not Found	Not Found	Not Found	Not Found	Not Found	Not Found	Not Found	Not Found	High	High	High	High	High	High
FALSE	High	Unambiguous	AADEAVK	[K].AADEAVK.[I]	2xiTRAQ8plex [N-Term; K7]	2xiTRAQ8plex [N-Term; K7]			0.0456588	0.00807226	0.187	2	4	2	B6TGG2; C0HHU2	B8A306; B6TGG2; C0HHU2; P30792	B6TGG2 [447-453]; C0HHU2 [444-450]	0	1311.77	7	Not Found	Not Found	Not Found	Not Found	Not Found	Not Found	Not Found	High	High	Not Found	Not Found	Not Found	Not Found	Not Found	Not Found	Not Found	Not Found	Not Found	Not Found	Not Found	Not Found	Not Found	Not Found	High	High	High	High	High	High
FALSE	High	Unambiguous	MVEAASDK	[K].MVEAASDK.[F]	2xiTRAQ8plex [N-Term; K8]	2xiTRAQ8plex [N-Term; K8]			0.00204096	0.0004848	0.779	1	1	7	B6TI56	B6TI56	B6TI56 [150-157]	0	1458.81	8	Not Found	Not Found	Not Found	Not Found	Not Found	Not Found	Not Found	Not Found	Not Found	High	High	High	Not Found	Not Found	Not Found	Not Found	Not Found	Not Found	Not Found	Not Found	Not Found	Not Found	Not Found	High	High	High	High	High	High
FALSE	High	Unambiguous	MVEAASDK	[K].MVEAASDK.[F]	2xiTRAQ8plex [N-Term; K8]; 1xOxidation [M1]	2xiTRAQ8plex [N-Term; K8]; 1xOxidation [M1]			0.0168624	0.00358051	0.365	1	1	2	B6TI56	B6TI56	B6TI56 [150-157]	0	1474.8	8	Not Found	Not Found	Not Found	Not Found	Not Found	Not Found	Not Found	High	Not Found	Not Found	Not Found	Not Found	Not Found	Not Found	Not Found	Not Found	Not Found	Not Found	Not Found	Not Found	Not Found	Not Found	Not Found	High	High	High	High	High	High
FALSE	High	Unambiguous	EDAQQLAR	[K].EDAQQLAR.[V]	1xiTRAQ8plex [N-Term]	1xiTRAQ8plex [N-Term]			0.00889414	0.00137235	0.485	1	3	1	B4FU53	B4FSV3; B6STU4; B4FU53	B4FU53 [109-116]	0	1234.67	8	Not Found	Not Found	Not Found	Not Found	Not Found	Not Found	Not Found	High	Not Found	Not Found	Not Found	Not Found	Not Found	Not Found	Not Found	Not Found	Not Found	Not Found	Not Found	Not Found	Not Found	Not Found	Not Found	High	High	High	High	High	High
FALSE	High	Unambiguous	TNASPEVAESTR	[K].TNASPEVAESTR.[I]	1xiTRAQ8plex [N-Term]	1xiTRAQ8plex [N-Term]			0.000360707	0	1.11	1	2	4	C0PE24	C0PE24; P12863	C0PE24 [195-206]	0	1565.81	12	Not Found	Not Found	Not Found	Not Found	Not Found	Not Found	Not Found	High	High	Not Found	Not Found	Not Found	Not Found	Not Found	Not Found	Not Found	Not Found	Not Found	Not Found	Not Found	Not Found	Not Found	Not Found	High	High	High	High	High	High
FALSE	High	Unambiguous	QTNAPLEECR	[K].QTNAPLEECR.[K]	1xiTRAQ8plex [N-Term]; 1xCarbamidomethyl [C9]	1xiTRAQ8plex [N-Term]; 1xCarbamidomethyl [C9]			0.0024889	0.000881586	0.739	1	4	10	B4F8P6	Q84LP6; E9NQE2; P16243; B4F8P6	B4F8P6 [402-411]	0	1521.76	10	Not Found	Not Found	Not Found	Not Found	Not Found	Not Found	Not Found	High	High	Not Found	Not Found	Not Found	Not Found	Not Found	Not Found	Not Found	Not Found	Not Found	Not Found	Not Found	Not Found	Not Found	Not Found	High	High	High	High	High	High
FALSE	High	Unambiguous	EAESQIATR	[K].EAESQIATR.[KN]	1xiTRAQ8plex [N-Term]	1xiTRAQ8plex [N-Term]			0.00362725	0.00119431	0.662	1	6	1	B4FHE4	B6T8W9; B6SJV1; C0PES8; B4FHE4; B6SIM9; B6T595	B4FHE4 [161-169]	0	1308.71	9	Not Found	Not Found	Not Found	Not Found	Not Found	Not Found	Not Found	High	Not Found	Not Found	Not Found	Not Found	Not Found	Not Found	Not Found	Not Found	Not Found	Not Found	Not Found	Not Found	Not Found	Not Found	Not Found	High	High	High	High	High	High
FALSE	High	Unambiguous	QYDGSDPK	[R].QYDGSDPK.[K]	2xiTRAQ8plex [N-Term; K8]	2xiTRAQ8plex [N-Term; K8]			0.019904	0.00438823	0.334	1	3	1	B6TM12	B6TM12; B6TRV0; B4FRR4	B6TM12 [78-85]	0	1517.81	8	Not Found	Not Found	Not Found	Not Found	Not Found	Not Found	Not Found	High	Not Found	Not Found	Not Found	Not Found	Not Found	Not Found	Not Found	Not Found	Not Found	Not Found	Not Found	Not Found	Not Found	Not Found	Not Found	High	High	High	High	High	High
FALSE	High	Unambiguous	DVVEGTPR	[K].DVVEGTPR.[N]	1xiTRAQ8plex [N-Term]	1xiTRAQ8plex [N-Term]			0.0368779	0.00738827	0.223	1	2	1	B4FPQ2	B6UCF9; B4FPQ2	B4FPQ2 [74-81]	0	1176.65	8	Not Found	Not Found	Not Found	Not Found	Not Found	Not Found	Not Found	High	Not Found	Not Found	Not Found	Not Found	Not Found	Not Found	Not Found	Not Found	Not Found	Not Found	Not Found	Not Found	Not Found	Not Found	Not Found	High	High	High	High	High	High
FALSE	High	Unambiguous	EAAAEAVR	[EK].EAAAEAVR.[E]	1xiTRAQ8plex [N-Term]	1xiTRAQ8plex [N-Term]			0.00190247	0.0004848	0.793	1	3	8	C4J3Q4	B6TUG5; B6SQU9; C4J3Q4	C4J3Q4 [103-110]	0	1120.63	8	Not Found	Not Found	Not Found	Not Found	Not Found	Not Found	Not Found	High	High	Not Found	Not Found	Not Found	Not Found	Not Found	Not Found	Not Found	Not Found	Not Found	Not Found	Not Found	Not Found	Not Found	Not Found	High	High	High	High	High	High
FALSE	High	Unambiguous	LAASAPDGR	[K].LAASAPDGR.[V]	1xiTRAQ8plex [N-Term]	1xiTRAQ8plex [N-Term]			0.00549625	0.00137235	0.578	1	1	1	C0P5D6	C0P5D6	C0P5D6 [68-76]	0	1161.65	9	Not Found	Not Found	Not Found	Not Found	Not Found	Not Found	Not Found	Not Found	Not Found	Not Found	Not Found	Not Found	Not Found	Not Found	High	Not Found	Not Found	Not Found	Not Found	Not Found	Not Found	Not Found	Not Found	High	High	High	High	High	High
FALSE	High	Unambiguous	VDDATGK	[K].VDDATGK.[V]	2xiTRAQ8plex [N-Term; K7]	2xiTRAQ8plex [N-Term; K7]			0.0429937	0.00768298	0.197	1	2	1	B6SIL9	B6SIL9; Q6LCT7	B6SIL9 [108-114]	0	1313.75	7	Not Found	Not Found	Not Found	Not Found	Not Found	Not Found	Not Found	High	Not Found	Not Found	Not Found	Not Found	Not Found	Not Found	Not Found	Not Found	Not Found	Not Found	Not Found	Not Found	Not Found	Not Found	Not Found	Not Found	Not Found	Not Found	Not Found	Not Found	Not Found
FALSE	High	Unambiguous	DEISGVR	[R].DEISGVR.[Q]	1xiTRAQ8plex [N-Term]	1xiTRAQ8plex [N-Term]			0.0500313	0.00898449	0.172	1	6	1	Q9ZQY0	B6TMS5; B4FGJ4; B6TD83; B6TD94; B6TP75; Q9ZQY0	Q9ZQY0 [307-313]	0	1079.6	7	Not Found	Not Found	Not Found	Not Found	Not Found	Not Found	Not Found	Not Found	High	Not Found	Not Found	Not Found	Not Found	Not Found	Not Found	Not Found	Not Found	Not Found	Not Found	Not Found	Not Found	Not Found	Not Found	High	High	High	High	High	High
FALSE	High	Unambiguous	AQEEMAQVAK	[R].AQEEMAQVAK.[R]	2xiTRAQ8plex [N-Term; K10]	2xiTRAQ8plex [N-Term; K10]			1.57067e-05	0	1.692	1	8	21	Q43267	B8XPZ2; Q84KR7; B4FAP2; P04711; B4FA25; E9NQE1; B7ZXA3; Q43267	Q43267 [620-629]	0	1712.95	10	Not Found	Not Found	Not Found	Not Found	Not Found	Not Found	Not Found	Not Found	Not Found	High	High	High	High	High	Not Found	Not Found	Not Found	Not Found	Not Found	Not Found	Not Found	Not Found	Not Found	High	High	High	High	High	High
FALSE	High	Unambiguous	AQEEMAQVAK	[R].AQEEMAQVAK.[R]	2xiTRAQ8plex [N-Term; K10]; 1xOxidation [M5]	2xiTRAQ8plex [N-Term; K10]; 1xOxidation [M5]			5.54459e-06	0	1.885	1	8	16	Q43267	B8XPZ2; Q84KR7; B4FAP2; P04711; B4FA25; E9NQE1; B7ZXA3; Q43267	Q43267 [620-629]	0	1728.94	10	Not Found	Not Found	Not Found	Not Found	Not Found	Not Found	Not Found	High	High	High	High	High	Not Found	Not Found	Not Found	Not Found	Not Found	Not Found	Not Found	Not Found	Not Found	Not Found	Not Found	High	High	High	High	High	High
FALSE	High	Unambiguous	ESEAATLR	[K].ESEAATLR.[A]	1xiTRAQ8plex [N-Term]	1xiTRAQ8plex [N-Term]			0.0109408	0.00166251	0.446	1	1	1	B4FTM9	B4FTM9	B4FTM9 [92-99]	0	1180.65	8	Not Found	Not Found	Not Found	Not Found	Not Found	Not Found	Not Found	High	Not Found	Not Found	Not Found	Not Found	Not Found	Not Found	Not Found	Not Found	Not Found	Not Found	Not Found	Not Found	Not Found	Not Found	Not Found	High	High	High	High	High	High
FALSE	High	Unambiguous	SDGAGAEPAVPR	[R].SDGAGAEPAVPR.[S]	1xiTRAQ8plex [N-Term]	1xiTRAQ8plex [N-Term]			0.000212156	0	1.209	1	1	5	B6U016	B6U016	B6U016 [69-80]	0	1430.75	12	Not Found	Not Found	Not Found	Not Found	Not Found	Not Found	Not Found	High	High	Not Found	Not Found	Not Found	Not Found	Not Found	Not Found	Not Found	Not Found	Not Found	Not Found	Not Found	Not Found	Not Found	Not Found	High	High	High	High	High	High
FALSE	High	Unambiguous	ISEDTSSSQNAK	[K].ISEDTSSSQNAK.[V]	2xiTRAQ8plex [N-Term; K12]	2xiTRAQ8plex [N-Term; K12]			0.000249233	0	1.179	1	2	1	B4FPA6	B4FPA6; B6SRG8	B4FPA6 [98-109]	0	1874.99	12	Not Found	Not Found	Not Found	Not Found	Not Found	Not Found	Not Found	High	Not Found	Not Found	Not Found	Not Found	Not Found	Not Found	Not Found	Not Found	Not Found	Not Found	Not Found	Not Found	Not Found	Not Found	Not Found	High	High	High	High	High	High
FALSE	High	Unambiguous	GDDPPGIAAR	[K].GDDPPGIAAR.[F]	1xiTRAQ8plex [N-Term]	1xiTRAQ8plex [N-Term]			0.00454689	0.00119431	0.616	1	1	3	C0PL67	C0PL67	C0PL67 [181-190]	0	1272.68	10	Not Found	Not Found	Not Found	Not Found	Not Found	Not Found	Not Found	Not Found	High	High	Not Found	Not Found	Not Found	Not Found	Not Found	Not Found	Not Found	Not Found	Not Found	Not Found	Not Found	Not Found	Not Found	High	High	High	High	High	High
FALSE	High	Unambiguous	NAVVSEEK	[K].NAVVSEEK.[K]	2xiTRAQ8plex [N-Term; K8]	2xiTRAQ8plex [N-Term; K8]			0.0108247	0.00166251	0.448	1	2	2	C4JB77	C4JB77; C0PIL7	C4JB77 [269-276]	0	1483.86	8	Not Found	Not Found	Not Found	Not Found	Not Found	Not Found	Not Found	Not Found	Not Found	High	High	Not Found	Not Found	Not Found	Not Found	Not Found	Not Found	Not Found	Not Found	Not Found	Not Found	Not Found	Not Found	High	High	High	High	High	High
FALSE	High	Unambiguous	ELPPVEDAEAR	[R].ELPPVEDAEAR.[L]	1xiTRAQ8plex [N-Term]	1xiTRAQ8plex [N-Term]			0.039798	0.00743931	0.21	1	3	2	B8A0F3	B8A0F3; Q672R6; B6UDL5	B8A0F3 [461-471]	0	1529.81	11	Not Found	Not Found	Not Found	Not Found	Not Found	Not Found	Not Found	Not Found	Not Found	High	Not Found	Not Found	Not Found	Not Found	Not Found	Not Found	Not Found	Not Found	Not Found	Not Found	Not Found	Not Found	Not Found	High	High	High	High	High	High
FALSE	High	Unambiguous	NGNTGYDDIR	[K].NGNTGYDDIR.[A]	1xiTRAQ8plex [N-Term]	1xiTRAQ8plex [N-Term]			0.000672992	0	0.993	1	3	3	Q7SIC9	B4G177; Q7SIC9; B7ZYI1	Q7SIC9 [230-239]	0	1428.7	10	Not Found	Not Found	Not Found	Not Found	Not Found	Not Found	Not Found	High	High	Not Found	Not Found	Not Found	Not Found	Not Found	Not Found	Not Found	Not Found	Not Found	Not Found	Not Found	Not Found	Not Found	Not Found	High	High	High	High	High	High
FALSE	High	Unambiguous	NQADPPPAEGLR	[K].NQADPPPAEGLR.[V]	1xiTRAQ8plex [N-Term]	1xiTRAQ8plex [N-Term]			3.21847e-05	0	1.559	1	3	12	B6T0C0	C4JBZ8; B6TNW5; B6T0C0	B6T0C0 [121-132]	0	1568.83	12	Not Found	Not Found	Not Found	Not Found	Not Found	Not Found	Not Found	High	High	High	High	High	Not Found	Not Found	Not Found	Not Found	Not Found	Not Found	Not Found	Not Found	Not Found	Not Found	Not Found	High	High	High	High	High	High
FALSE	High	Unambiguous	SVSDADIR	[R].SVSDADIR.[K]	1xiTRAQ8plex [N-Term]	1xiTRAQ8plex [N-Term]			0.00894126	0.00137235	0.484	2	4	2	B4FZM3; F8UV61	C4J0Z7; C0PBG2; B4FZM3; F8UV61	B4FZM3 [302-309]; F8UV61 [753-760]	0	1166.63	8	Not Found	Not Found	Not Found	Not Found	Not Found	Not Found	Not Found	High	High	Not Found	Not Found	Not Found	Not Found	Not Found	Not Found	Not Found	Not Found	Not Found	Not Found	Not Found	Not Found	Not Found	Not Found	High	High	High	High	High	High
FALSE	High	Unambiguous	NDEELTK	[R].NDEELTK.[L]	2xiTRAQ8plex [N-Term; K7]	2xiTRAQ8plex [N-Term; K7]			0.0227783	0.00451489	0.309	1	3	2	B4G237	B4G237; B6T1L5; B4FZ86	B4G237 [91-97]	0	1456.81	7	Not Found	Not Found	Not Found	Not Found	Not Found	Not Found	Not Found	High	High	Not Found	Not Found	Not Found	Not Found	Not Found	Not Found	Not Found	Not Found	Not Found	Not Found	Not Found	Not Found	Not Found	Not Found	High	High	High	High	High	High
FALSE	High	Unambiguous	SAAEADAVK	[R].SAAEADAVK.[I]	2xiTRAQ8plex [N-Term; K9]	2xiTRAQ8plex [N-Term; K9]			0.0172263	0.00358051	0.361	1	1	2	C0PCL7	C0PCL7	C0PCL7 [19-27]	0	1469.84	9	Not Found	Not Found	Not Found	Not Found	Not Found	Not Found	Not Found	High	High	Not Found	Not Found	Not Found	Not Found	Not Found	Not Found	Not Found	Not Found	Not Found	Not Found	Not Found	Not Found	Not Found	Not Found	High	High	High	High	High	High
FALSE	High	Unambiguous	GGQQVAACR	[R].GGQQVAACR.[SA]	1xiTRAQ8plex [N-Term]; 1xCarbamidomethyl [C8]	1xiTRAQ8plex [N-Term]; 1xCarbamidomethyl [C8]			0.00848168	0.00137235	0.494	1	2	2	B4FDN9	B4FVD6; B4FDN9	B4FDN9 [137-145]	0	1250.66	9	Not Found	Not Found	Not Found	Not Found	Not Found	Not Found	Not Found	Not Found	Not Found	Not Found	Not Found	Not Found	Not Found	High	High	Not Found	Not Found	Not Found	Not Found	Not Found	Not Found	Not Found	Not Found	High	High	High	High	High	High
FALSE	High	Unambiguous	VAESSGDSGANVK	[K].VAESSGDSGANVK.[R]	2xiTRAQ8plex [N-Term; K13]	2xiTRAQ8plex [N-Term; K13]			4.87112e-06	0	1.909	1	4	7	B4FPE4	B4FMV3; B4FVZ9; B6SI54; B4FPE4	B4FPE4 [61-73]	0	1828.99	13	Not Found	Not Found	Not Found	Not Found	Not Found	Not Found	Not Found	High	High	High	High	Not Found	Not Found	Not Found	Not Found	Not Found	Not Found	Not Found	Not Found	Not Found	Not Found	Not Found	Not Found	High	High	High	High	High	High
FALSE	High	Unambiguous	ADADYGAAK	[R].ADADYGAAK.[V]	2xiTRAQ8plex [N-Term; K9]	2xiTRAQ8plex [N-Term; K9]			0.000881331	0	0.942	1	2	2	C0PEC4	B6TT32; C0PEC4	C0PEC4 [239-247]	0	1489.81	9	Not Found	Not Found	Not Found	Not Found	Not Found	Not Found	Not Found	High	High	Not Found	Not Found	Not Found	Not Found	Not Found	Not Found	Not Found	Not Found	Not Found	Not Found	Not Found	Not Found	Not Found	Not Found	High	High	High	High	High	High
FALSE	High	Unambiguous	DIQDACK	[K].DIQDACK.[L]	2xiTRAQ8plex [N-Term; K7]; 1xCarbamidomethyl [C6]	2xiTRAQ8plex [N-Term; K7]; 1xCarbamidomethyl [C6]			0.0269942	0.00565324	0.278	1	1	2	B4FRC9	B4FRC9	B4FRC9 [144-150]	0	1457.79	7	Not Found	Not Found	Not Found	Not Found	Not Found	Not Found	Not Found	High	High	Not Found	Not Found	Not Found	Not Found	Not Found	Not Found	Not Found	Not Found	Not Found	Not Found	Not Found	Not Found	Not Found	Not Found	High	High	High	High	High	High
FALSE	High	Unambiguous	DAAESTMNAYK	[K].DAAESTMNAYK.[A]	2xiTRAQ8plex [N-Term; K11]	2xiTRAQ8plex [N-Term; K11]			6.14746e-05	0	1.439	2	4	4	B4FRG1; B6T7L9	B4FT47; B6SZB9; B4FRG1; B6T7L9	B4FRG1 [153-163]; B6T7L9 [153-163]	0	1808.93	11	Not Found	Not Found	Not Found	Not Found	Not Found	Not Found	Not Found	Not Found	Not Found	Not Found	High	High	Not Found	Not Found	Not Found	Not Found	Not Found	Not Found	Not Found	Not Found	Not Found	Not Found	Not Found	High	High	High	High	High	High
FALSE	High	Unambiguous	DAAESTMNAYK	[K].DAAESTMNAYK.[A]	2xiTRAQ8plex [N-Term; K11]; 1xOxidation [M7]	2xiTRAQ8plex [N-Term; K11]; 1xOxidation [M7]			0.00400041	0.00119431	0.642	2	4	2	B4FRG1; B6T7L9	B4FT47; B6SZB9; B4FRG1; B6T7L9	B4FRG1 [153-163]; B6T7L9 [153-163]	0	1824.93	11	Not Found	Not Found	Not Found	Not Found	Not Found	Not Found	Not Found	High	High	Not Found	Not Found	Not Found	Not Found	Not Found	Not Found	Not Found	Not Found	Not Found	Not Found	Not Found	Not Found	Not Found	Not Found	High	High	High	High	High	High
FALSE	High	Unambiguous	GPQEADELSR	[R].GPQEADELSR.[R]	1xiTRAQ8plex [N-Term]	1xiTRAQ8plex [N-Term]			0.0321207	0.0067366	0.247	1	2	1	C0PFX0	C0PFX0; C0PMR3	C0PFX0 [488-497]	0	1405.72	10	Not Found	Not Found	Not Found	Not Found	Not Found	Not Found	Not Found	High	Not Found	Not Found	Not Found	Not Found	Not Found	Not Found	Not Found	Not Found	Not Found	Not Found	Not Found	Not Found	Not Found	Not Found	Not Found	High	High	High	High	High	High
FALSE	High	Unambiguous	HEENHQPK	[K].HEENHQPK.[L]	2xiTRAQ8plex [N-Term; K8]	2xiTRAQ8plex [N-Term; K8]			0.00396136	0.00119431	0.644	1	2	2	C0HI51	C0HEP7; C0HI51	C0HI51 [358-365]	0	1626.88	8	Not Found	Not Found	Not Found	Not Found	Not Found	Not Found	Not Found	Not Found	Not Found	Not Found	High	Not Found	Not Found	Not Found	Not Found	Not Found	Not Found	Not Found	Not Found	Not Found	Not Found	Not Found	Not Found	High	High	High	High	High	High
FALSE	High	Unambiguous	NMGGSPDQWDNR	[K].NMGGSPDQWDNR.[M]	1xiTRAQ8plex [N-Term]; 1xOxidation [M2]	1xiTRAQ8plex [N-Term]; 1xOxidation [M2]			0.0360306	0.00692465	0.227	1	1	2	B6TJM7	B6TJM7	B6TJM7 [335-346]	0	1696.77	12	Not Found	Not Found	Not Found	Not Found	Not Found	Not Found	Not Found	High	High	Not Found	Not Found	Not Found	Not Found	Not Found	Not Found	Not Found	Not Found	Not Found	Not Found	Not Found	Not Found	Not Found	Not Found	High	High	High	High	High	High
FALSE	High	Unambiguous	ELEVIHCR	[R].ELEVIHCR.[W]	1xiTRAQ8plex [N-Term]; 1xCarbamidomethyl [C7]	1xiTRAQ8plex [N-Term]; 1xCarbamidomethyl [C7]			0.00127714	0	0.871	1	5	3	P06671	B6SZ08; B6T2Y9; Q00827; P06671; B4G143	P06671 [96-103]	0	1359.74	8	Not Found	Not Found	Not Found	Not Found	Not Found	Not Found	Not Found	Not Found	Not Found	Not Found	Not Found	High	Not Found	Not Found	Not Found	Not Found	Not Found	Not Found	Not Found	Not Found	Not Found	Not Found	Not Found	High	High	High	High	High	High
FALSE	High	Unambiguous	GITDEDAAK	[K].GITDEDAAK.[V]	2xiTRAQ8plex [N-Term; K9]	2xiTRAQ8plex [N-Term; K9]			0.000122557	0	1.311	2	2	5	B4FRH5; B6TS21	B4FRH5; B6TS21	B4FRH5 [189-197]; B6TS21 [189-197]	0	1527.85	9	Not Found	Not Found	Not Found	Not Found	Not Found	Not Found	Not Found	High	High	High	Not Found	Not Found	Not Found	Not Found	Not Found	Not Found	Not Found	Not Found	Not Found	Not Found	Not Found	Not Found	Not Found	High	High	High	High	High	High
FALSE	High	Unambiguous	DVGDGFR	[R].DVGDGFR.[C]	1xiTRAQ8plex [N-Term]	1xiTRAQ8plex [N-Term]			0.039798	0.00743931	0.21	1	1	1	B4G019	B4G019	B4G019 [253-259]	0	1069.56	7	Not Found	Not Found	Not Found	Not Found	Not Found	Not Found	Not Found	High	Not Found	Not Found	Not Found	Not Found	Not Found	Not Found	Not Found	Not Found	Not Found	Not Found	Not Found	Not Found	Not Found	Not Found	Not Found	High	High	High	High	High	High
FALSE	High	Unambiguous	EQGAISTASSGDQTK	[K].EQGAISTASSGDQTK.[G]	2xiTRAQ8plex [N-Term; K15]	2xiTRAQ8plex [N-Term; K15]			4.89748e-06	0	1.908	1	3	3	B4FZ29	B6TLL8; B4FZ29; B7ZZM8	B4FZ29 [27-41]	0	2088.1	15	Not Found	Not Found	Not Found	Not Found	Not Found	Not Found	Not Found	High	High	Not Found	Not Found	Not Found	Not Found	Not Found	Not Found	Not Found	Not Found	Not Found	Not Found	Not Found	Not Found	Not Found	Not Found	High	High	High	High	High	High
FALSE	High	Unambiguous	ENSTSPCYYDGR	[R].ENSTSPCYYDGR.[Y]	1xiTRAQ8plex [N-Term]; 1xCarbamidomethyl [C7]	1xiTRAQ8plex [N-Term]; 1xCarbamidomethyl [C7]			6.21412e-05	0	1.437	1	3	19	P05348	B7ZYT6; O24574; P05348	P05348 [100-111]	0	1752.78	12	Not Found	Not Found	Not Found	Not Found	Not Found	Not Found	Not Found	High	High	High	High	High	High	Not Found	Not Found	Not Found	Not Found	Not Found	Not Found	Not Found	Not Found	Not Found	Not Found	High	High	High	High	High	High
FALSE	High	Unambiguous	DALAESDK	[K].DALAESDK.[I]	2xiTRAQ8plex [N-Term; K8]	2xiTRAQ8plex [N-Term; K8]			0.00350529	0.00119431	0.669	1	3	11	C0PHC0	C0PHC0; P49087; B6UH55	C0PHC0 [500-507]	0	1456.81	8	Not Found	Not Found	Not Found	Not Found	Not Found	Not Found	Not Found	High	High	High	High	Not Found	Not Found	Not Found	Not Found	Not Found	Not Found	Not Found	Not Found	Not Found	Not Found	Not Found	Not Found	High	High	High	High	High	High
FALSE	High	Unambiguous	QEGLEDGYR	[K].QEGLEDGYR.[V]	1xiTRAQ8plex [N-Term]	1xiTRAQ8plex [N-Term]			0.000844946	0	0.95	1	2	3	B6SJF7	P42856; B6SJF7	B6SJF7 [90-98]	0	1370.69	9	Not Found	Not Found	Not Found	Not Found	Not Found	Not Found	Not Found	High	High	Not Found	Not Found	Not Found	Not Found	Not Found	Not Found	Not Found	Not Found	Not Found	Not Found	Not Found	Not Found	Not Found	Not Found	High	High	High	High	High	High
FALSE	High	Unambiguous	GVIVAADSR	[K].GVIVAADSR.[A]	1xiTRAQ8plex [N-Term]	1xiTRAQ8plex [N-Term]			0.00889414	0.00137235	0.485	1	1	1	B4FI86	B4FI86	B4FI86 [72-80]	0	1191.7	9	Not Found	Not Found	Not Found	Not Found	Not Found	Not Found	Not Found	High	Not Found	Not Found	Not Found	Not Found	Not Found	Not Found	Not Found	Not Found	Not Found	Not Found	Not Found	Not Found	Not Found	Not Found	Not Found	High	High	High	High	High	High
FALSE	High	Unambiguous	VDDAVSEAR	[R].VDDAVSEAR.[E]	1xiTRAQ8plex [N-Term]	1xiTRAQ8plex [N-Term]			0.0429937	0.00768298	0.197	1	1	2	C0P9M1	C0P9M1	C0P9M1 [97-105]	0	1265.66	9	Not Found	Not Found	Not Found	Not Found	Not Found	Not Found	Not Found	High	Not Found	Not Found	Not Found	Not Found	Not Found	Not Found	Not Found	Not Found	Not Found	Not Found	Not Found	Not Found	Not Found	Not Found	Not Found	High	High	High	High	High	High
FALSE	High	Unambiguous	DWDTVPAR	[R].DWDTVPAR.[C]	1xiTRAQ8plex [N-Term]	1xiTRAQ8plex [N-Term]			0.0184655	0.00386584	0.348	1	1	1	B6T003	B6T003	B6T003 [75-82]	0	1263.66	8	Not Found	Not Found	Not Found	Not Found	Not Found	Not Found	Not Found	Not Found	Not Found	Not Found	High	Not Found	Not Found	Not Found	Not Found	Not Found	Not Found	Not Found	Not Found	Not Found	Not Found	Not Found	Not Found	High	High	High	High	High	High
FALSE	High	Unambiguous	EEGYDVSK	[K].EEGYDVSK.[L]	2xiTRAQ8plex [N-Term; K8]	2xiTRAQ8plex [N-Term; K8]			0.00208219	0.0004848	0.775	2	2	5	Q38JE7; Q38JE3	Q38JE7; Q38JE3	Q38JE7 [159-166]; Q38JE3 [143-150]	0	1534.82	8	Not Found	Not Found	Not Found	Not Found	Not Found	Not Found	Not Found	High	High	High	Not Found	Not Found	Not Found	Not Found	Not Found	Not Found	Not Found	Not Found	Not Found	Not Found	Not Found	Not Found	Not Found	High	High	High	High	High	High
FALSE	High	Unambiguous	QIVDSVR	[K].QIVDSVR.[E]	1xiTRAQ8plex [N-Term]	1xiTRAQ8plex [N-Term]			0.0169526	0.00358051	0.364	1	2	2	B4FIM3	B4FIM3; O81220	B4FIM3 [276-282]	0	1120.66	7	Not Found	Not Found	Not Found	Not Found	Not Found	Not Found	Not Found	High	High	Not Found	Not Found	Not Found	Not Found	Not Found	Not Found	Not Found	Not Found	Not Found	Not Found	Not Found	Not Found	Not Found	Not Found	High	High	High	High	High	High
FALSE	High	Unambiguous	TNISPDVASSTR	[K].TNISPDVASSTR.[I]	1xiTRAQ8plex [N-Term]	1xiTRAQ8plex [N-Term]			0.00163428	0	0.823	1	1	5	B4FDF4	B4FDF4	B4FDF4 [237-248]	0	1551.83	12	Not Found	Not Found	Not Found	Not Found	Not Found	Not Found	Not Found	High	High	Not Found	Not Found	Not Found	Not Found	Not Found	Not Found	Not Found	Not Found	Not Found	Not Found	Not Found	Not Found	Not Found	Not Found	High	High	High	High	High	High
FALSE	High	Unambiguous	AAQGMPTR	[R].AAQGMPTR.[V]	1xiTRAQ8plex [N-Term]	1xiTRAQ8plex [N-Term]			0.0443026	0.00785155	0.192	1	1	1	B6TKY3	B6TKY3	B6TKY3 [224-231]	0	1135.62	8	Not Found	Not Found	Not Found	Not Found	Not Found	Not Found	Not Found	Not Found	Not Found	Not Found	Not Found	Not Found	Not Found	Not Found	Not Found	Not Found	Not Found	Not Found	High	Not Found	Not Found	Not Found	Not Found	High	High	High	High	High	High
FALSE	High	Unambiguous	AAQGMPTR	[R].AAQGMPTR.[V]	1xiTRAQ8plex [N-Term]; 1xOxidation [M5]	1xiTRAQ8plex [N-Term]; 1xOxidation [M5]			0.0488187	0.00898449	0.176	1	1	1	B6TKY3	B6TKY3	B6TKY3 [224-231]	0	1151.61	8	Not Found	Not Found	Not Found	Not Found	Not Found	Not Found	Not Found	Not Found	Not Found	Not Found	Not Found	High	Not Found	Not Found	Not Found	Not Found	Not Found	Not Found	Not Found	Not Found	Not Found	Not Found	Not Found	High	High	High	High	High	High
FALSE	High	Unambiguous	SAGGAGGGEELSVEER	[R].SAGGAGGGEELSVEER.[N]	1xiTRAQ8plex [N-Term]	1xiTRAQ8plex [N-Term]			4.88981e-07	0	2.335	1	1	6	B4FRG1	B4FRG1	B4FRG1 [37-52]	0	1808.89	16	Not Found	Not Found	Not Found	Not Found	Not Found	Not Found	Not Found	Not Found	High	High	High	Not Found	Not Found	Not Found	Not Found	Not Found	Not Found	Not Found	Not Found	Not Found	Not Found	Not Found	Not Found	High	High	High	High	High	High
FALSE	High	Unambiguous	EVTDEEYSK	[K].EVTDEEYSK.[F]	2xiTRAQ8plex [N-Term; K9]	2xiTRAQ8plex [N-Term; K9]			0.0197974	0.00438823	0.335	1	2	3	B6U0V6	B8A0P3; B6U0V6	B6U0V6 [355-363]	0	1707.89	9	Not Found	Not Found	Not Found	Not Found	Not Found	Not Found	Not Found	High	High	Not Found	Not Found	Not Found	Not Found	Not Found	Not Found	Not Found	Not Found	Not Found	Not Found	Not Found	Not Found	Not Found	Not Found	High	High	High	High	High	High
FALSE	High	Unambiguous	FSGVATDR	[R].FSGVATDR.[T]	1xiTRAQ8plex [N-Term]	1xiTRAQ8plex [N-Term]			0.012044	0.00227697	0.428	1	3	3	B4FVG0	B4FVG0; B4G0H7; B6SVI5	B4FVG0 [170-177]	0	1156.63	8	Not Found	Not Found	Not Found	Not Found	Not Found	Not Found	Not Found	Not Found	High	High	High	Not Found	Not Found	Not Found	Not Found	Not Found	Not Found	Not Found	Not Found	Not Found	Not Found	Not Found	Not Found	High	High	High	High	High	High
FALSE	High	Unambiguous	EMGVTDFVDSR	[R].EMGVTDFVDSR.[A]	1xiTRAQ8plex [N-Term]	1xiTRAQ8plex [N-Term]			0.0522401	0.00898449	0.165	1	1	1	C0PH47	C0PH47	C0PH47 [256-266]	0	1559.77	11	Not Found	Not Found	Not Found	Not Found	Not Found	Not Found	Not Found	Not Found	Not Found	Not Found	High	Not Found	Not Found	Not Found	Not Found	Not Found	Not Found	Not Found	Not Found	Not Found	Not Found	Not Found	Not Found	High	High	High	High	High	High
FALSE	High	Unambiguous	FDDTEEK	[R].FDDTEEK.[V]	2xiTRAQ8plex [N-Term; K7]	2xiTRAQ8plex [N-Term; K7]			0.0111767	0.00166251	0.442	1	4	8	P43188	B6SS26; B4FL09; B6STL7; P43188	P43188 [159-165]	0	1491.78	7	Not Found	Not Found	Not Found	Not Found	Not Found	Not Found	Not Found	Not Found	High	High	High	High	High	Not Found	Not Found	Not Found	Not Found	Not Found	Not Found	Not Found	Not Found	Not Found	Not Found	High	High	High	High	High	High
FALSE	High	Unambiguous	SEDYAGDLR	[R].SEDYAGDLR.[V]	1xiTRAQ8plex [N-Term]	1xiTRAQ8plex [N-Term]			0.0497248	0.00898449	0.173	1	1	1	B4F8J3	B4F8J3	B4F8J3 [166-174]	0	1329.66	9	Not Found	Not Found	Not Found	Not Found	Not Found	Not Found	Not Found	High	Not Found	Not Found	Not Found	Not Found	Not Found	Not Found	Not Found	Not Found	Not Found	Not Found	Not Found	Not Found	Not Found	Not Found	Not Found	High	High	High	High	High	High
FALSE	High	Unambiguous	AEAGGGINPAIR	[R].AEAGGGINPAIR.[K]	1xiTRAQ8plex [N-Term]	1xiTRAQ8plex [N-Term]			1.45642e-05	0	1.706	1	2	5	B6SI08	B6SI08; B6SQE2	B6SI08 [38-49]	0	1429.81	12	Not Found	Not Found	Not Found	Not Found	Not Found	Not Found	Not Found	High	High	High	Not Found	Not Found	Not Found	Not Found	Not Found	Not Found	Not Found	Not Found	Not Found	Not Found	Not Found	Not Found	Not Found	High	High	High	High	High	High
FALSE	High	Unambiguous	ENELFVGR	[K].ENELFVGR.[V]	1xiTRAQ8plex [N-Term]	1xiTRAQ8plex [N-Term]			0.00162598	0	0.824	1	2	13	B6TKD1	B6TKD1; Q6WFB1	B6TKD1 [95-102]	0	1267.69	8	Not Found	Not Found	Not Found	Not Found	Not Found	Not Found	Not Found	Not Found	Not Found	Not Found	High	High	High	Not Found	Not Found	Not Found	Not Found	Not Found	Not Found	Not Found	Not Found	Not Found	Not Found	High	High	High	High	High	High
FALSE	High	Unambiguous	ALGAAGADVGR	[R].ALGAAGADVGR.[R]	1xiTRAQ8plex [N-Term]	1xiTRAQ8plex [N-Term]			0.00377199	0.00119431	0.654	1	1	1	C0P9X8	C0P9X8	C0P9X8 [178-188]	0	1261.72	11	Not Found	Not Found	Not Found	Not Found	Not Found	Not Found	Not Found	High	Not Found	Not Found	Not Found	Not Found	Not Found	Not Found	Not Found	Not Found	Not Found	Not Found	Not Found	Not Found	Not Found	Not Found	Not Found	High	High	High	High	High	High
FALSE	High	Unambiguous	LCSESSFR	[K].LCSESSFR.[V]	1xiTRAQ8plex [N-Term]; 1xCarbamidomethyl [C2]	1xiTRAQ8plex [N-Term]; 1xCarbamidomethyl [C2]			0.00184579	0.0004848	0.799	1	2	3	B6ST03	B6ST03; B7ZZ57	B6ST03 [331-338]	0	1289.65	8	Not Found	Not Found	Not Found	Not Found	Not Found	Not Found	Not Found	High	High	High	Not Found	Not Found	Not Found	Not Found	Not Found	Not Found	Not Found	Not Found	Not Found	Not Found	Not Found	Not Found	Not Found	High	High	High	High	High	High
FALSE	High	Unambiguous	TNPTTSRPGISTIEEK	[R].TNPTTSRPGISTIEEK.[S]	2xiTRAQ8plex [N-Term; K16]	2xiTRAQ8plex [N-Term; K16]			0.000275971	0	1.16	1	1	11	P00827	P00827	P00827 [3-18]	0	2339.3	16	Not Found	Not Found	Not Found	Not Found	Not Found	Not Found	Not Found	High	High	High	High	Not Found	Not Found	Not Found	Not Found	Not Found	Not Found	Not Found	Not Found	Not Found	Not Found	Not Found	Not Found	High	High	High	High	High	High
FALSE	High	Unambiguous	ITITNEK	[K].ITITNEK.[G]	2xiTRAQ8plex [N-Term; K7]	2xiTRAQ8plex [N-Term; K7]			0.00817499	0.00137235	0.501	1	3	3	B4FWJ8	O24581; P24067; B4FWJ8	B4FWJ8 [530-536]	0	1426.87	7	Not Found	Not Found	Not Found	Not Found	Not Found	Not Found	Not Found	Not Found	High	High	Not Found	Not Found	Not Found	Not Found	Not Found	Not Found	Not Found	Not Found	Not Found	Not Found	Not Found	Not Found	Not Found	High	High	High	High	High	High
FALSE	High	Unambiguous	SGDVYIPR	[K].SGDVYIPR.[G]	1xiTRAQ8plex [N-Term]	1xiTRAQ8plex [N-Term]			0.0104842	0.00166251	0.454	1	3	6	C0PHC0	C0PHC0; P49087; B6UH55	C0PHC0 [114-121]	0	1210.67	8	Not Found	Not Found	Not Found	Not Found	Not Found	Not Found	Not Found	High	High	High	Not Found	Not Found	Not Found	Not Found	Not Found	Not Found	Not Found	Not Found	Not Found	Not Found	Not Found	Not Found	Not Found	High	High	High	High	High	High
FALSE	High	Unambiguous	EAVDSSYK	[K].EAVDSSYK.[V]	2xiTRAQ8plex [N-Term; K8]	2xiTRAQ8plex [N-Term; K8]			0.031046	0.00657778	0.253	1	3	1	B4FEB2	B4FEB2; Q6PNA1; B4FS36	B4FEB2 [262-269]	0	1506.83	8	Not Found	Not Found	Not Found	Not Found	Not Found	Not Found	Not Found	Not Found	Not Found	High	Not Found	Not Found	Not Found	Not Found	Not Found	Not Found	Not Found	Not Found	Not Found	Not Found	Not Found	Not Found	Not Found	High	High	High	High	High	High
FALSE	High	Unambiguous	EQMFGMAEK	[K].EQMFGMAEK.[E]	2xiTRAQ8plex [N-Term; K9]	2xiTRAQ8plex [N-Term; K9]			0.0300129	0.00657778	0.259	1	4	1	B6T665	B6SME9; B6T665; B6TML5; B6U5I0	B6T665 [13-21]	0	1678.88	9	Not Found	Not Found	Not Found	Not Found	Not Found	Not Found	Not Found	Not Found	Not Found	Not Found	Not Found	Not Found	Not Found	Not Found	Not Found	High	Not Found	Not Found	Not Found	Not Found	Not Found	Not Found	Not Found	High	Not Found	Not Found	High	Not Found	Not Found
FALSE	High	Unambiguous	TQISIAEK	[R].TQISIAEK.[L]	2xiTRAQ8plex [N-Term; K8]	2xiTRAQ8plex [N-Term; K8]			0.0254056	0.00548427	0.289	1	1	2	B4FRD9	B4FRD9	B4FRD9 [272-279]	0	1497.91	8	Not Found	Not Found	Not Found	Not Found	Not Found	Not Found	Not Found	High	High	Not Found	Not Found	Not Found	Not Found	Not Found	Not Found	Not Found	Not Found	Not Found	Not Found	Not Found	Not Found	Not Found	Not Found	High	High	High	High	High	High
FALSE	High	Unambiguous	QLTVEAQK	[K].QLTVEAQK.[R]	2xiTRAQ8plex [N-Term; K8]	2xiTRAQ8plex [N-Term; K8]			0.0306971	0.00657778	0.255	1	1	2	B4FP36	B4FP36	B4FP36 [261-268]	0	1524.92	8	Not Found	Not Found	Not Found	Not Found	Not Found	Not Found	Not Found	Not Found	Not Found	Not Found	Not Found	Not Found	Not Found	Not Found	High	High	Not Found	Not Found	Not Found	Not Found	Not Found	Not Found	Not Found	High	High	High	High	High	High
FALSE	High	Unambiguous	FDDGVGGDNEVQR	[R].FDDGVGGDNEVQR.[T]	1xiTRAQ8plex [N-Term]	1xiTRAQ8plex [N-Term]			0.00225476	0.0004848	0.759	1	2	4	B4FQJ6	B4FZV6; B4FQJ6	B4FQJ6 [278-290]	0	1711.82	13	Not Found	Not Found	Not Found	Not Found	Not Found	Not Found	Not Found	High	High	High	Not Found	Not Found	Not Found	Not Found	Not Found	Not Found	Not Found	Not Found	Not Found	Not Found	Not Found	Not Found	Not Found	High	High	High	High	High	High
FALSE	High	Unambiguous	AAFENVTK	[R].AAFENVTK.[I]	2xiTRAQ8plex [N-Term; K8]	2xiTRAQ8plex [N-Term; K8]			0.0159011	0.00358051	0.376	1	3	1	B4FGF7	B4FM96; B4FGF7; B6T904	B4FGF7 [118-125]	0	1487.87	8	Not Found	Not Found	Not Found	Not Found	Not Found	Not Found	Not Found	High	Not Found	Not Found	Not Found	Not Found	Not Found	Not Found	Not Found	Not Found	Not Found	Not Found	Not Found	Not Found	Not Found	Not Found	Not Found	High	Not Found	High	High	High	High
FALSE	High	Unambiguous	GADTSDEVFAAVR	[R].GADTSDEVFAAVR.[S]	1xiTRAQ8plex [N-Term]	1xiTRAQ8plex [N-Term]			0.00589989	0.00137235	0.564	1	2	1	B4F890	B6U310; B4F890	B4F890 [160-172]	0	1641.84	13	Not Found	Not Found	Not Found	Not Found	Not Found	Not Found	Not Found	Not Found	Not Found	Not Found	High	Not Found	Not Found	Not Found	Not Found	Not Found	Not Found	Not Found	Not Found	Not Found	Not Found	Not Found	Not Found	High	High	High	High	High	High
FALSE	High	Unambiguous	LALEAGK	[K].LALEAGK.[A]	2xiTRAQ8plex [N-Term; K7]	2xiTRAQ8plex [N-Term; K7]			0.0280639	0.00565324	0.271	1	1	5	B6U1J2	B6U1J2	B6U1J2 [76-82]	0	1309.83	7	Not Found	Not Found	Not Found	Not Found	Not Found	Not Found	Not Found	High	Not Found	High	Not Found	High	High	High	Not Found	Not Found	Not Found	Not Found	Not Found	Not Found	Not Found	Not Found	Not Found	High	High	High	High	High	High
FALSE	High	Unambiguous	QQQQVLQAA	[R].QQQQVLQAA.[-]	1xiTRAQ8plex [N-Term]	1xiTRAQ8plex [N-Term]			0.0231525	0.00451489	0.306	1	1	3	B6U0L0	B6U0L0	B6U0L0 [661-669]	0	1317.74	9	Not Found	Not Found	Not Found	Not Found	Not Found	Not Found	Not Found	Not Found	Not Found	Not Found	Not Found	High	High	Not Found	Not Found	Not Found	Not Found	Not Found	Not Found	Not Found	Not Found	Not Found	Not Found	High	High	High	High	High	High
FALSE	High	Unambiguous	EGMFVK	[K].EGMFVK.[N]	2xiTRAQ8plex [N-Term; K6]	2xiTRAQ8plex [N-Term; K6]			0.0417301	0.00743931	0.202	2	5	7	B4FR47; B4FTI5	B4FR47; B4FTI5; C0PD30; B6TI65; B6T7D4	B4FR47 [385-390]; B4FTI5 [379-384]	0	1318.76	6	Not Found	Not Found	Not Found	Not Found	Not Found	Not Found	Not Found	Not Found	Not Found	Not Found	Not Found	Not Found	Not Found	High	High	Not Found	Not Found	High	High	Not Found	High	High	High	High	High	High	High	High	High
FALSE	High	Unambiguous	QGGHEPGWR	[K].QGGHEPGWR.[E]	1xiTRAQ8plex [N-Term]	1xiTRAQ8plex [N-Term]			0.000801502	0	0.96	1	3	2	B4FV48	B6T883; Q4A1J7; B4FV48	B4FV48 [145-153]	0	1327.68	9	Not Found	Not Found	Not Found	Not Found	Not Found	Not Found	Not Found	Not Found	Not Found	Not Found	Not Found	High	Not Found	Not Found	Not Found	Not Found	Not Found	Not Found	Not Found	Not Found	Not Found	Not Found	Not Found	High	High	High	High	High	High
FALSE	High	Unambiguous	IAMTAPVITTGSGSGGDGEK	[K].IAMTAPVITTGSGSGGDGEK.[I]	2xiTRAQ8plex [N-Term; K20]; 1xOxidation [M3]	2xiTRAQ8plex [N-Term; K20]; 1xOxidation [M3]			0.000199981	0	1.22	1	3	1	B4FVG0	B4FVG0; B4G0H7; B6SVI5	B4FVG0 [77-96]	0	2473.31	20	Not Found	Not Found	Not Found	Not Found	Not Found	Not Found	Not Found	High	Not Found	Not Found	Not Found	Not Found	Not Found	Not Found	Not Found	Not Found	Not Found	Not Found	Not Found	Not Found	Not Found	Not Found	Not Found	High	Not Found	Not Found	Not Found	Not Found	Not Found
FALSE	High	Unambiguous	GADGGPWR	[R].GADGGPWR.[R]	1xiTRAQ8plex [N-Term]	1xiTRAQ8plex [N-Term]			0.0195861	0.00411612	0.337	1	2	1	Q8W4W3	C0P291; Q8W4W3	Q8W4W3 [312-319]	0	1119.58	8	Not Found	Not Found	Not Found	Not Found	Not Found	Not Found	Not Found	Not Found	Not Found	Not Found	Not Found	Not Found	High	Not Found	Not Found	Not Found	Not Found	Not Found	Not Found	Not Found	Not Found	Not Found	Not Found	High	High	High	High	High	High
FALSE	High	Unambiguous	EVTAFVEPGR	[R].EVTAFVEPGR.[M]	1xiTRAQ8plex [N-Term]	1xiTRAQ8plex [N-Term]			0.000136495	0	1.291	1	5	11	B4FMB1	B6UCD2; B6TB58; B4FMB1; B6T4B0; B6TQU8	B4FMB1 [81-90]	0	1408.77	10	Not Found	Not Found	Not Found	Not Found	Not Found	Not Found	Not Found	Not Found	Not Found	Not Found	Not Found	Not Found	Not Found	Not Found	High	High	High	Not Found	Not Found	Not Found	Not Found	Not Found	Not Found	High	High	High	High	High	High
FALSE	High	Unambiguous	SLDDVAEFLV	[K].SLDDVAEFLV.[-]	1xiTRAQ8plex [N-Term]	1xiTRAQ8plex [N-Term]			0.00335459	0.00119431	0.678	1	2	2	B6SZC8	B6SZC8; B6SUJ9	B6SZC8 [208-217]	0	1411.76	10	Not Found	Not Found	Not Found	Not Found	Not Found	Not Found	Not Found	Not Found	Not Found	Not Found	Not Found	High	High	Not Found	Not Found	Not Found	Not Found	Not Found	Not Found	Not Found	Not Found	Not Found	Not Found	High	High	Not Found	High	High	High
FALSE	High	Unambiguous	TNEVMFPVE	[R].TNEVMFPVE.[-]	1xiTRAQ8plex [N-Term]	1xiTRAQ8plex [N-Term]			0.0186641	0.00411612	0.346	1	3	2	B4FVG0	B4FVG0; B4G0H7; B6SVI5	B4FVG0 [217-225]	0	1369.7	9	Not Found	Not Found	Not Found	Not Found	Not Found	Not Found	Not Found	Not Found	Not Found	Not Found	High	High	Not Found	Not Found	Not Found	Not Found	Not Found	Not Found	Not Found	Not Found	Not Found	Not Found	Not Found	High	High	High	High	High	High
FALSE	High	Unambiguous	LLVDNQVEVR	[K].LLVDNQVEVR.[E]	1xiTRAQ8plex [N-Term]	1xiTRAQ8plex [N-Term]			0.0189663	0.00411612	0.343	1	2	1	C0PG27	C4JA94; C0PG27	C0PG27 [534-543]	0	1488.87	10	Not Found	Not Found	Not Found	Not Found	Not Found	Not Found	Not Found	Not Found	High	Not Found	Not Found	Not Found	Not Found	Not Found	Not Found	Not Found	Not Found	Not Found	Not Found	Not Found	Not Found	Not Found	Not Found	Not Found	High	High	High	High	High
FALSE	High	Unambiguous	LFIGQAADEK	[R].LFIGQAADEK.[G]	2xiTRAQ8plex [N-Term; K10]	2xiTRAQ8plex [N-Term; K10]			0.000262968	0	1.169	1	1	5	C0P4M0	C0P4M0	C0P4M0 [266-275]	0	1699.98	10	Not Found	Not Found	Not Found	Not Found	Not Found	Not Found	Not Found	High	High	High	Not Found	Not Found	Not Found	Not Found	Not Found	Not Found	Not Found	Not Found	Not Found	Not Found	Not Found	Not Found	Not Found	High	High	High	High	High	High
FALSE	High	Unambiguous	SLCPGEWVDR	[R].SLCPGEWVDR.[W]	1xiTRAQ8plex [N-Term]; 1xCarbamidomethyl [C3]	1xiTRAQ8plex [N-Term]; 1xCarbamidomethyl [C3]			0.0241838	0.00548427	0.298	1	2	4	B4FCQ4	B4FCQ4; B6SN47	B4FCQ4 [149-158]	0	1522.76	10	Not Found	Not Found	Not Found	Not Found	Not Found	Not Found	Not Found	High	High	Not Found	Not Found	Not Found	Not Found	Not Found	Not Found	Not Found	Not Found	Not Found	Not Found	Not Found	Not Found	Not Found	Not Found	High	Not Found	High	High	High	High
FALSE	High	Unambiguous	GSALSALQGNNDEIGK	[R].GSALSALQGNNDEIGK.[N]	2xiTRAQ8plex [N-Term; K16]	2xiTRAQ8plex [N-Term; K16]			0.0497248	0.00898449	0.173	2	5	1	B4FH57; B4FVB2	Q9FUZ6; B4FSJ2; B4FB00; B4FH57; B4FVB2	B4FH57 [225-240]; B4FVB2 [227-242]	0	2182.19	16	Not Found	Not Found	Not Found	Not Found	Not Found	Not Found	Not Found	High	Not Found	Not Found	Not Found	Not Found	Not Found	Not Found	Not Found	Not Found	Not Found	Not Found	Not Found	Not Found	Not Found	Not Found	Not Found	Not Found	Not Found	High	Not Found	High	High
FALSE	High	Unambiguous	AAAATADAGGPTIFDK	[R].AAAATADAGGPTIFDK.[I]	2xiTRAQ8plex [N-Term; K16]	2xiTRAQ8plex [N-Term; K16]			6.07722e-06	0	1.868	1	1	1	B6UAW2	B6UAW2	B6UAW2 [57-72]	0	2085.14	16	Not Found	Not Found	Not Found	Not Found	Not Found	Not Found	Not Found	Not Found	Not Found	Not Found	High	Not Found	Not Found	Not Found	Not Found	Not Found	Not Found	Not Found	Not Found	Not Found	Not Found	Not Found	Not Found	High	High	High	High	High	High
FALSE	High	Unambiguous	NLTAVLEPEK	[K].NLTAVLEPEK.[A]	2xiTRAQ8plex [N-Term; K10]	2xiTRAQ8plex [N-Term; K10]			0.00025877	0	1.172	1	6	7	B4FL17	B4FL17; B6SIF5; Q8H6A5; B6UE22; B6SID8; B4FYA4	B4FL17 [96-105]	0	1722.03	10	Not Found	Not Found	Not Found	Not Found	Not Found	Not Found	Not Found	High	High	High	Not Found	Not Found	Not Found	Not Found	Not Found	Not Found	Not Found	Not Found	Not Found	Not Found	Not Found	Not Found	Not Found	High	High	High	High	High	High
FALSE	High	Unambiguous	LSVETTANQDPLVTK	[K].LSVETTANQDPLVTK.[G]	2xiTRAQ8plex [N-Term; K15]	2xiTRAQ8plex [N-Term; K15]			8.77088e-06	0	1.8	1	4	5	B4F9H6	B4F925; B4F9H6; P41978; P41980	B4F9H6 [169-183]	0	2224.26	15	Not Found	Not Found	Not Found	Not Found	Not Found	Not Found	Not Found	High	High	High	High	Not Found	Not Found	Not Found	Not Found	Not Found	Not Found	Not Found	Not Found	Not Found	Not Found	Not Found	Not Found	High	High	High	High	High	High
FALSE	High	Unambiguous	LESACVETVESGK	[K].LESACVETVESGK.[M]	2xiTRAQ8plex [N-Term; K13]; 1xCarbamidomethyl [C5]	2xiTRAQ8plex [N-Term; K13]; 1xCarbamidomethyl [C5]			0.000261561	0	1.17	1	1	2	B4F9M9	B4F9M9	B4F9M9 [345-357]	0	2017.07	13	Not Found	Not Found	Not Found	Not Found	Not Found	Not Found	Not Found	Not Found	Not Found	Not Found	High	High	Not Found	Not Found	Not Found	Not Found	Not Found	Not Found	Not Found	Not Found	Not Found	Not Found	Not Found	High	High	High	High	High	High
FALSE	High	Unambiguous	DDLLAAVK	[K].DDLLAAVK.[S]	2xiTRAQ8plex [N-Term; K8]	2xiTRAQ8plex [N-Term; K8]			0.00558006	0.00137235	0.575	1	1	5	B8A2Q4	B8A2Q4	B8A2Q4 [670-677]	0	1452.89	8	Not Found	Not Found	Not Found	Not Found	Not Found	Not Found	Not Found	High	High	Not Found	Not Found	Not Found	Not Found	Not Found	Not Found	Not Found	Not Found	Not Found	Not Found	Not Found	Not Found	Not Found	Not Found	High	High	High	High	High	High
FALSE	High	Unambiguous	AACNCLK	[R].AACNCLK.[N]	2xiTRAQ8plex [N-Term; K7]; 2xCarbamidomethyl [C3; C5]	2xiTRAQ8plex [N-Term; K7]; 2xCarbamidomethyl [C3; C5]			0.0134028	0.00286119	0.408	2	34	4	B6SY96; B6SGP7	B8QW29; B8QW69; B6TTP1; B6SY96; Q2XX25; Q2XX21; Q2XX47; Q2XX24; Q2XX23; Q2XX15; P19656; Q2XX17; B6T089; B8QW32; B6SGP7; B8QW56; Q2XX14; Q2XX39; B8QW95; B8QW33; B8QW30; B8QW75; O24583; Q2XX16; Q2XX22; B8QW53; B8QW40; B8QW34; Q2XX13; Q2XX49; B8QWA1; B8QW37; Q2XX37; Q2XX18	B6SY96 [76-82]; B6SGP7 [76-82]	0	1444.79	7	Not Found	Not Found	Not Found	Not Found	Not Found	Not Found	Not Found	Not Found	Not Found	Not Found	Not Found	Not Found	High	Not Found	Not Found	Not Found	Not Found	Not Found	Not Found	High	High	High	Not Found	High	High	High	High	High	High
FALSE	High	Unambiguous	VYIEQYEK	[R].VYIEQYEK.[D]	2xiTRAQ8plex [N-Term; K8]	2xiTRAQ8plex [N-Term; K8]			0.0042434	0.00119431	0.63	1	1	3	P93805	P93805	P93805 [537-544]	0	1679.95	8	Not Found	Not Found	Not Found	Not Found	Not Found	Not Found	Not Found	Not Found	Not Found	Not Found	Not Found	High	Not Found	Not Found	Not Found	Not Found	Not Found	Not Found	Not Found	Not Found	Not Found	Not Found	Not Found	High	High	High	High	High	High
FALSE	High	Unambiguous	MVSNEPVNPR	[-].MVSNEPVNPR.[W]	1xiTRAQ8plex [N-Term]	1xiTRAQ8plex [N-Term]			0.00202063	0.0004848	0.781	1	1	5	C0HHT0	C0HHT0	C0HHT0 [1-10]	0	1446.77	10	Not Found	Not Found	Not Found	Not Found	Not Found	Not Found	Not Found	Not Found	Not Found	Not Found	Not Found	Not Found	Not Found	Not Found	High	High	Not Found	Not Found	Not Found	Not Found	Not Found	Not Found	Not Found	High	High	High	High	High	High
FALSE	High	Unambiguous	MVSNEPVNPR	[-].MVSNEPVNPR.[W]	1xiTRAQ8plex [N-Term]; 1xOxidation [M1]	1xiTRAQ8plex [N-Term]; 1xOxidation [M1]			0.000347449	0	1.117	1	1	2	C0HHT0	C0HHT0	C0HHT0 [1-10]	0	1462.76	10	Not Found	Not Found	Not Found	Not Found	Not Found	Not Found	Not Found	Not Found	Not Found	Not Found	Not Found	Not Found	Not Found	Not Found	High	High	Not Found	Not Found	Not Found	Not Found	Not Found	Not Found	Not Found	High	High	High	High	High	High
FALSE	High	Unambiguous	FNQIADQIDK	[R].FNQIADQIDK.[D]	2xiTRAQ8plex [N-Term; K10]	2xiTRAQ8plex [N-Term; K10]			0.00454689	0.00119431	0.616	1	2	1	B6TB55	B6TB55; B4FSY8	B6TB55 [77-86]	0	1800.01	10	Not Found	Not Found	Not Found	Not Found	Not Found	Not Found	Not Found	High	Not Found	Not Found	Not Found	Not Found	Not Found	Not Found	Not Found	Not Found	Not Found	Not Found	Not Found	Not Found	Not Found	Not Found	Not Found	Not Found	Not Found	High	High	Not Found	Not Found
FALSE	High	Unambiguous	EENVYMAK	[R].EENVYMAK.[L]	2xiTRAQ8plex [N-Term; K8]	2xiTRAQ8plex [N-Term; K8]			0.0017459	0	0.81	2	11	10	B6SHF0; B6TJT5	Q01526; B6SHK4; B6SRI4; B7ZYI0; B6U8W2; B6U951; B6SHF0; B6TJT5; B4FT23; Q6PLR9; B6U284	B6SHF0 [4-11]; B6TJT5 [9-16]	0	1591.86	8	Not Found	Not Found	Not Found	Not Found	Not Found	Not Found	Not Found	Not Found	Not Found	High	High	High	Not Found	Not Found	Not Found	Not Found	Not Found	Not Found	Not Found	Not Found	Not Found	Not Found	Not Found	High	High	High	High	High	High
FALSE	High	Unambiguous	EENVYMAK	[R].EENVYMAK.[L]	2xiTRAQ8plex [N-Term; K8]; 1xOxidation [M6]	2xiTRAQ8plex [N-Term; K8]; 1xOxidation [M6]			0.00366289	0.00119431	0.66	2	11	7	B6SHF0; B6TJT5	Q01526; B6SHK4; B6SRI4; B7ZYI0; B6U8W2; B6U951; B6SHF0; B6TJT5; B4FT23; Q6PLR9; B6U284	B6SHF0 [4-11]; B6TJT5 [9-16]	0	1607.86	8	Not Found	Not Found	Not Found	Not Found	Not Found	Not Found	Not Found	Not Found	Not Found	High	High	High	Not Found	Not Found	Not Found	Not Found	Not Found	Not Found	Not Found	Not Found	Not Found	Not Found	Not Found	High	High	High	High	High	High
FALSE	High	Unambiguous	IIDVIEK	[K].IIDVIEK.[G]	2xiTRAQ8plex [N-Term; K7]	2xiTRAQ8plex [N-Term; K7]			0.0269942	0.00565324	0.278	2	3	1	B6TNF1; B4FAK8	Q41798; B6TNF1; B4FAK8	B6TNF1 [447-453]; B4FAK8 [446-452]	0	1437.91	7	Not Found	Not Found	Not Found	Not Found	Not Found	Not Found	Not Found	Not Found	Not Found	Not Found	Not Found	Not Found	High	Not Found	Not Found	Not Found	Not Found	Not Found	Not Found	Not Found	Not Found	Not Found	Not Found	High	Not Found	High	High	High	High
FALSE	High	Unambiguous	LEHPFER	[K].LEHPFER.[R]	1xiTRAQ8plex [N-Term]	1xiTRAQ8plex [N-Term]			0.039798	0.00743931	0.21	1	3	1	B6SH45	B8XVQ9; B6SH45; B6U3J5	B6SH45 [8-14]	0	1231.67	7	Not Found	Not Found	Not Found	Not Found	Not Found	Not Found	Not Found	Not Found	Not Found	Not Found	Not Found	Not Found	Not Found	High	Not Found	Not Found	Not Found	Not Found	Not Found	Not Found	Not Found	Not Found	Not Found	High	High	High	High	High	High
FALSE	High	Unambiguous	GIDDIMLDLAAK	[K].GIDDIMLDLAAK.[D]	2xiTRAQ8plex [N-Term; K12]; 1xOxidation [M6]	2xiTRAQ8plex [N-Term; K12]; 1xOxidation [M6]			0.0459359	0.0082985	0.186	1	4	1	B4FN63	B4FN63; Q9SLP5; B6TEW2; B6T9S5	B4FN63 [334-345]	0	1899.07	12	Not Found	Not Found	Not Found	Not Found	Not Found	Not Found	Not Found	High	Not Found	Not Found	Not Found	Not Found	Not Found	Not Found	Not Found	Not Found	Not Found	Not Found	Not Found	Not Found	Not Found	Not Found	Not Found	High	Not Found	Not Found	Not Found	Not Found	High
FALSE	High	Unambiguous	DAVPQMPLER	[K].DAVPQMPLER.[S]	1xiTRAQ8plex [N-Term]	1xiTRAQ8plex [N-Term]			0.00586998	0.00137235	0.565	1	2	11	P08529	P08529; Q33297	P08529 [46-55]	0	1459.79	10	Not Found	Not Found	Not Found	Not Found	Not Found	Not Found	Not Found	Not Found	Not Found	Not Found	Not Found	Not Found	Not Found	Not Found	Not Found	High	High	High	Not Found	Not Found	Not Found	Not Found	Not Found	High	High	High	High	High	High
FALSE	High	Unambiguous	DAVPQMPLER	[K].DAVPQMPLER.[S]	1xiTRAQ8plex [N-Term]; 1xOxidation [M6]	1xiTRAQ8plex [N-Term]; 1xOxidation [M6]			0.040271	0.00743931	0.208	1	2	2	P08529	P08529; Q33297	P08529 [46-55]	0	1475.78	10	Not Found	Not Found	Not Found	Not Found	Not Found	Not Found	Not Found	Not Found	Not Found	Not Found	Not Found	Not Found	Not Found	Not Found	Not Found	High	High	Not Found	Not Found	Not Found	Not Found	Not Found	Not Found	High	High	High	High	High	High
FALSE	High	Unambiguous	DHANDTK	[K].DHANDTK.[L]	2xiTRAQ8plex [N-Term; K7]	2xiTRAQ8plex [N-Term; K7]			0.0326743	0.0067366	0.244	1	3	3	B6SUB0	B6SUB0; B4G1W4; C0PGI9	B6SUB0 [262-268]	0	1408.76	7	Not Found	Not Found	Not Found	Not Found	Not Found	Not Found	Not Found	Not Found	High	High	Not Found	Not Found	Not Found	Not Found	Not Found	Not Found	Not Found	Not Found	Not Found	Not Found	Not Found	Not Found	Not Found	High	High	High	High	High	High
FALSE	High	Unambiguous	TTTTDDKR	[K].TTTTDDKR.[L]	2xiTRAQ8plex [N-Term; K7]	2xiTRAQ8plex [N-Term; K7]			0.0103732	0.00166251	0.456	1	4	1	B4FIE5	B4FIE5; B6TBD4; B4FL49; B6SJS7	B4FIE5 [31-38]	1	1545.87	8	Not Found	Not Found	Not Found	Not Found	Not Found	Not Found	Not Found	Not Found	High	Not Found	Not Found	Not Found	Not Found	Not Found	Not Found	Not Found	Not Found	Not Found	Not Found	Not Found	Not Found	Not Found	Not Found	High	High	High	High	High	High
FALSE	High	Unambiguous	QASENANTK	[K].QASENANTK.[H]	2xiTRAQ8plex [N-Term; K9]	2xiTRAQ8plex [N-Term; K9]			0.00396136	0.00119431	0.644	1	2	1	C0HI51	C0HEP7; C0HI51	C0HI51 [204-212]	0	1570.86	9	Not Found	Not Found	Not Found	Not Found	Not Found	Not Found	Not Found	Not Found	High	Not Found	Not Found	Not Found	Not Found	Not Found	Not Found	Not Found	Not Found	Not Found	Not Found	Not Found	Not Found	Not Found	Not Found	High	High	High	High	High	High
FALSE	High	Unambiguous	GANEATK	[K].GANEATK.[T]	2xiTRAQ8plex [N-Term; K7]	2xiTRAQ8plex [N-Term; K7]			0.0623118	0.0096917	0.137	1	6	1	B6TBE1	B6TBE1; B6ST17; B6T829; B4FMS0; C0PAC2; B6SIP0	B6TBE1 [37-43]	0	1298.75	7	Not Found	Not Found	Not Found	Not Found	Not Found	Not Found	Not Found	Not Found	High	Not Found	Not Found	Not Found	Not Found	Not Found	Not Found	Not Found	Not Found	Not Found	Not Found	Not Found	Not Found	Not Found	Not Found	High	High	High	High	High	High
FALSE	High	Unambiguous	SQSQGTLER	[K].SQSQGTLER.[M]	1xiTRAQ8plex [N-Term]	1xiTRAQ8plex [N-Term]			0.00728636	0.00137235	0.523	1	2	2	B6ST03	B6ST03; B7ZZ57	B6ST03 [363-371]	0	1309.7	9	Not Found	Not Found	Not Found	Not Found	Not Found	Not Found	Not Found	Not Found	High	High	Not Found	Not Found	Not Found	Not Found	Not Found	Not Found	Not Found	Not Found	Not Found	Not Found	Not Found	Not Found	Not Found	High	High	High	High	High	High
FALSE	High	Unambiguous	QTVAEAR	[R].QTVAEAR.[S]	1xiTRAQ8plex [N-Term]	1xiTRAQ8plex [N-Term]			0.0364514	0.00716449	0.225	1	1	1	B6TXZ8	B6TXZ8	B6TXZ8 [199-205]	0	1078.62	7	Not Found	Not Found	Not Found	Not Found	Not Found	Not Found	Not Found	Not Found	High	Not Found	Not Found	Not Found	Not Found	Not Found	Not Found	Not Found	Not Found	Not Found	Not Found	Not Found	Not Found	Not Found	Not Found	High	High	High	High	High	High
FALSE	High	Unambiguous	AAGTEVGR	[R].AAGTEVGR.[A]	1xiTRAQ8plex [N-Term]	1xiTRAQ8plex [N-Term]			0.00826138	0.00137235	0.499	1	3	1	B4G233	B4G1B5; B4G233; B6T8I3	B4G233 [81-88]	0	1064.6	8	Not Found	Not Found	Not Found	Not Found	Not Found	Not Found	Not Found	Not Found	High	Not Found	Not Found	Not Found	Not Found	Not Found	Not Found	Not Found	Not Found	Not Found	Not Found	Not Found	Not Found	Not Found	Not Found	High	High	High	High	High	High
FALSE	High	Unambiguous	DGASGGVVR	[R].DGASGGVVR.[T]	1xiTRAQ8plex [N-Term]	1xiTRAQ8plex [N-Term]			0.00394198	0.00119431	0.645	1	5	1	B4FNK1	B4FRJ3; C0P902; B4FNK1; B4FWX7; B6TGL3	B4FNK1 [341-349]	0	1121.62	9	Not Found	Not Found	Not Found	Not Found	Not Found	Not Found	Not Found	Not Found	High	Not Found	Not Found	Not Found	Not Found	Not Found	Not Found	Not Found	Not Found	Not Found	Not Found	Not Found	Not Found	Not Found	Not Found	High	High	High	High	High	High
FALSE	High	Unambiguous	GAGAETATSPSSSR	[R].GAGAETATSPSSSR.[S]	1xiTRAQ8plex [N-Term]	1xiTRAQ8plex [N-Term]			0.000818614	0	0.956	1	2	1	B4FRE7	B4FKI9; B4FRE7	B4FRE7 [52-65]	0	1582.8	14	Not Found	Not Found	Not Found	Not Found	Not Found	Not Found	Not Found	Not Found	High	Not Found	Not Found	Not Found	Not Found	Not Found	Not Found	Not Found	Not Found	Not Found	Not Found	Not Found	Not Found	Not Found	Not Found	High	High	High	High	High	High
FALSE	High	Unambiguous	DISGNPR	[K].DISGNPR.[A]	1xiTRAQ8plex [N-Term]	1xiTRAQ8plex [N-Term]			0.0497248	0.00898449	0.173	2	4	2	C4J410; P11143	C4J410; B4FRL9; B4FSP6; P11143	C4J410 [257-263]; P11143 [256-262]	0	1062.58	7	Not Found	Not Found	Not Found	Not Found	Not Found	Not Found	Not Found	Not Found	High	High	Not Found	Not Found	Not Found	Not Found	Not Found	Not Found	Not Found	Not Found	Not Found	Not Found	Not Found	Not Found	Not Found	High	High	High	High	High	High
FALSE	High	Unambiguous	SVEGSQNK	[K].SVEGSQNK.[N]	2xiTRAQ8plex [N-Term; K8]	2xiTRAQ8plex [N-Term; K8]			0.0491185	0.00898449	0.175	1	1	1	B6TIR4	B6TIR4	B6TIR4 [217-224]	0	1456.82	8	Not Found	Not Found	Not Found	Not Found	Not Found	Not Found	Not Found	Not Found	High	Not Found	Not Found	Not Found	Not Found	Not Found	Not Found	Not Found	Not Found	Not Found	Not Found	Not Found	Not Found	Not Found	Not Found	High	High	High	High	High	High
FALSE	High	Unambiguous	GAEATPEDKER	[R].GAEATPEDKER.[V]	2xiTRAQ8plex [N-Term; K9]	2xiTRAQ8plex [N-Term; K9]			0.000125903	0	1.306	1	2	5	C0PK47	C0PK47; B6SSG5	C0PK47 [151-161]	1	1810.98	11	Not Found	Not Found	Not Found	Not Found	Not Found	Not Found	Not Found	Not Found	High	High	Not Found	Not Found	Not Found	Not Found	Not Found	Not Found	Not Found	Not Found	Not Found	Not Found	Not Found	Not Found	Not Found	High	High	High	High	High	High
FALSE	High	Unambiguous	TADVTGR	[R].TADVTGR.[V]	1xiTRAQ8plex [N-Term]	1xiTRAQ8plex [N-Term]			0.0559486	0.0091621	0.154	1	3	1	B4FVB2	Q9FUZ6; B4FB00; B4FVB2	B4FVB2 [393-399]	0	1023.57	7	Not Found	Not Found	Not Found	Not Found	Not Found	Not Found	Not Found	Not Found	High	Not Found	Not Found	Not Found	Not Found	Not Found	Not Found	Not Found	Not Found	Not Found	Not Found	Not Found	Not Found	Not Found	Not Found	High	High	High	High	High	High
FALSE	High	Unambiguous	AMGTTDIR	[K].AMGTTDIR.[I]	1xiTRAQ8plex [N-Term]	1xiTRAQ8plex [N-Term]			0.00674107	0.00137235	0.538	1	4	2	B6SNJ5	B4FMT3; Q5XLD9; B6SJB0; B6SNJ5	B6SNJ5 [52-59]	0	1168.63	8	Not Found	Not Found	Not Found	Not Found	Not Found	Not Found	Not Found	Not Found	Not Found	Not Found	Not Found	Not Found	High	High	Not Found	Not Found	Not Found	Not Found	Not Found	Not Found	Not Found	Not Found	Not Found	High	High	High	High	High	High
FALSE	High	Unambiguous	MANADLGR	[K].MANADLGR.[I]	1xiTRAQ8plex [N-Term]	1xiTRAQ8plex [N-Term]			0.00156892	0	0.831	1	2	4	B4FVJ0	B6SK79; B4FVJ0	B4FVJ0 [288-295]	0	1151.61	8	Not Found	Not Found	Not Found	Not Found	Not Found	Not Found	Not Found	Not Found	Not Found	Not Found	Not Found	Not Found	Not Found	Not Found	Not Found	High	High	Not Found	Not Found	Not Found	Not Found	Not Found	Not Found	High	High	High	High	High	High
FALSE	High	Unambiguous	AQQEQQVK	[R].AQQEQQVK.[E]	2xiTRAQ8plex [N-Term; K8]	2xiTRAQ8plex [N-Term; K8]			0.000963728	0	0.925	1	2	4	B4FRX4	B4FRX4; B6TYZ1	B4FRX4 [37-44]	0	1566.91	8	Not Found	Not Found	Not Found	Not Found	Not Found	Not Found	Not Found	Not Found	High	High	Not Found	Not Found	Not Found	Not Found	Not Found	Not Found	Not Found	Not Found	Not Found	Not Found	Not Found	Not Found	Not Found	High	High	High	High	High	High
FALSE	High	Unambiguous	EAAAAGGGGK	[R].EAAAAGGGGK.[S]	2xiTRAQ8plex [N-Term; K10]	2xiTRAQ8plex [N-Term; K10]			0.000317226	0	1.134	1	1	1	B6TZD9	B6TZD9	B6TZD9 [51-60]	0	1396.8	10	Not Found	Not Found	Not Found	Not Found	Not Found	Not Found	Not Found	Not Found	High	Not Found	Not Found	Not Found	Not Found	Not Found	Not Found	Not Found	Not Found	Not Found	Not Found	Not Found	Not Found	Not Found	Not Found	High	High	High	High	High	High
FALSE	High	Unambiguous	ENPTAAGNSK	[K].ENPTAAGNSK.[T]	2xiTRAQ8plex [N-Term; K10]	2xiTRAQ8plex [N-Term; K10]			0.01257	0.00227697	0.42	1	1	1	B6T3D4	B6T3D4	B6T3D4 [146-155]	0	1596.88	10	Not Found	Not Found	Not Found	Not Found	Not Found	Not Found	Not Found	Not Found	High	Not Found	Not Found	Not Found	Not Found	Not Found	Not Found	Not Found	Not Found	Not Found	Not Found	Not Found	Not Found	Not Found	Not Found	High	High	High	High	High	High
FALSE	High	Unambiguous	TVEQDGK	[R].TVEQDGK.[T]	2xiTRAQ8plex [N-Term; K7]	2xiTRAQ8plex [N-Term; K7]			0.0180747	0.00358051	0.352	2	4	1	B4FAE1; B4FC26	B4FAE1; B4FQY4; Q05737; B4FC26	B4FAE1 [49-55]; B4FC26 [49-55]	0	1384.79	7	Not Found	Not Found	Not Found	Not Found	Not Found	Not Found	Not Found	Not Found	High	Not Found	Not Found	Not Found	Not Found	Not Found	Not Found	Not Found	Not Found	Not Found	Not Found	Not Found	Not Found	Not Found	Not Found	High	High	High	High	High	High
FALSE	High	Unambiguous	VGADGSK	[R].VGADGSK.[A]	2xiTRAQ8plex [N-Term; K7]	2xiTRAQ8plex [N-Term; K7]			0.0488187	0.00898449	0.176	1	1	2	B4FAE5	B4FAE5	B4FAE5 [108-114]	0	1241.73	7	Not Found	Not Found	Not Found	Not Found	Not Found	Not Found	Not Found	Not Found	Not Found	High	Not Found	Not Found	Not Found	Not Found	Not Found	Not Found	Not Found	Not Found	Not Found	Not Found	Not Found	Not Found	Not Found	High	High	High	High	High	High
FALSE	High	Unambiguous	QQQQQQTPPSETK	[K].QQQQQQTPPSETK.[A]	2xiTRAQ8plex [N-Term; K13]	2xiTRAQ8plex [N-Term; K13]			0.00016928	0	1.251	1	1	1	C4J4W3	C4J4W3	C4J4W3 [212-224]	0	2136.15	13	Not Found	Not Found	Not Found	Not Found	Not Found	Not Found	Not Found	Not Found	High	Not Found	Not Found	Not Found	Not Found	Not Found	Not Found	Not Found	Not Found	Not Found	Not Found	Not Found	Not Found	Not Found	Not Found	High	High	High	High	High	High
FALSE	High	Unambiguous	LNEDAAR	[K].LNEDAAR.[G]	1xiTRAQ8plex [N-Term]	1xiTRAQ8plex [N-Term]			0.0459359	0.0082985	0.186	1	1	1	B6TJM7	B6TJM7	B6TJM7 [266-272]	0	1092.6	7	Not Found	Not Found	Not Found	Not Found	Not Found	Not Found	Not Found	Not Found	High	Not Found	Not Found	Not Found	Not Found	Not Found	Not Found	Not Found	Not Found	Not Found	Not Found	Not Found	Not Found	Not Found	Not Found	High	High	High	High	High	High
FALSE	High	Unambiguous	EDKPQPPPEGR	[R].EDKPQPPPEGR.[L]	2xiTRAQ8plex [N-Term; K3]	2xiTRAQ8plex [N-Term; K3]			0.000190538	0	1.229	2	4	9	B6TM55; B6U9S6	B4FS18; B6TM55; B6U9S6; B6UB73	B6TM55 [120-130]; B6U9S6 [120-130]	0	1858.03	11	Not Found	Not Found	Not Found	Not Found	Not Found	Not Found	Not Found	Not Found	High	High	High	Not Found	Not Found	Not Found	Not Found	Not Found	Not Found	Not Found	Not Found	Not Found	Not Found	Not Found	Not Found	High	High	High	High	High	High
FALSE	High	Unambiguous	AGGYSSDGK	[K].AGGYSSDGK.[Q]	2xiTRAQ8plex [N-Term; K9]	2xiTRAQ8plex [N-Term; K9]			0.000202141	0	1.218	1	1	7	B6T2L2	B6T2L2	B6T2L2 [327-335]	0	1449.78	9	Not Found	Not Found	Not Found	Not Found	Not Found	Not Found	Not Found	Not Found	High	High	High	Not Found	Not Found	Not Found	Not Found	Not Found	Not Found	Not Found	Not Found	Not Found	Not Found	Not Found	Not Found	High	High	High	High	High	High
FALSE	High	Unambiguous	VEEQVSR	[R].VEEQVSR.[H]	1xiTRAQ8plex [N-Term]	1xiTRAQ8plex [N-Term]			0.0350032	0.00692465	0.232	1	1	1	C0PB60	C0PB60	C0PB60 [35-41]	0	1150.64	7	Not Found	Not Found	Not Found	Not Found	Not Found	Not Found	Not Found	Not Found	High	Not Found	Not Found	Not Found	Not Found	Not Found	Not Found	Not Found	Not Found	Not Found	Not Found	Not Found	Not Found	Not Found	Not Found	High	High	High	High	High	High
FALSE	High	Unambiguous	DIENAHDEK	[K].DIENAHDEK.[L]	2xiTRAQ8plex [N-Term; K9]	2xiTRAQ8plex [N-Term; K9]			0.0110581	0.00166251	0.444	1	2	2	B4FVT3	B4FVT3; B6SZ37	B4FVT3 [210-218]	0	1678.89	9	Not Found	Not Found	Not Found	Not Found	Not Found	Not Found	Not Found	Not Found	High	High	Not Found	Not Found	Not Found	Not Found	Not Found	Not Found	Not Found	Not Found	Not Found	Not Found	Not Found	Not Found	Not Found	High	High	High	High	High	High
FALSE	High	Unambiguous	EVMVEQQQPR	[R].EVMVEQQQPR.[R]	1xiTRAQ8plex [N-Term]	1xiTRAQ8plex [N-Term]			0.00813215	0.00137235	0.502	1	2	1	B8A1N1	B8A1N1; B6TQG2	B8A1N1 [17-26]	0	1547.82	10	Not Found	Not Found	Not Found	Not Found	Not Found	Not Found	Not Found	Not Found	Not Found	Not Found	High	Not Found	Not Found	Not Found	Not Found	Not Found	Not Found	Not Found	Not Found	Not Found	Not Found	Not Found	Not Found	High	High	High	High	High	High
FALSE	High	Unambiguous	SVENVDK	[K].SVENVDK.[Q]	2xiTRAQ8plex [N-Term; K7]	2xiTRAQ8plex [N-Term; K7]			0.0130493	0.00257477	0.413	1	4	5	B4G1V7	B6UBR7; B6TVW0; B6SR00; B4G1V7	B4G1V7 [31-37]	0	1398.8	7	Not Found	Not Found	Not Found	Not Found	Not Found	Not Found	Not Found	Not Found	Not Found	High	High	High	Not Found	Not Found	Not Found	Not Found	Not Found	Not Found	Not Found	Not Found	Not Found	Not Found	Not Found	High	High	High	High	High	High
FALSE	High	Unambiguous	SEAAEYQK	[K].SEAAEYQK.[L]	2xiTRAQ8plex [N-Term; K8]	2xiTRAQ8plex [N-Term; K8]			0.00398084	0.00119431	0.643	1	5	2	B6T1H0	C4J6J5; O04014; Q9FYS0; B6T4E7; B6T1H0	B6T1H0 [208-215]	0	1533.84	8	Not Found	Not Found	Not Found	Not Found	Not Found	Not Found	Not Found	Not Found	High	High	Not Found	Not Found	Not Found	Not Found	Not Found	Not Found	Not Found	Not Found	Not Found	Not Found	Not Found	Not Found	Not Found	High	High	High	High	High	High
FALSE	High	Unambiguous	SEAASYEK	[K].SEAASYEK.[V]	2xiTRAQ8plex [N-Term; K8]	2xiTRAQ8plex [N-Term; K8]			0.00163428	0	0.823	2	6	2	B4FU37; B6TGF0	B6UFQ0; B6TKD6; C0PI81; B4FU37; B6UCR8; B6TGF0	B4FU37 [94-101]; B6TGF0 [94-101]	0	1492.81	8	Not Found	Not Found	Not Found	Not Found	Not Found	Not Found	Not Found	Not Found	High	High	Not Found	Not Found	Not Found	Not Found	Not Found	Not Found	Not Found	Not Found	Not Found	Not Found	Not Found	Not Found	Not Found	High	High	High	High	High	High
FALSE	High	Unambiguous	SLCDCGDK	[K].SLCDCGDK.[A]	2xiTRAQ8plex [N-Term; K8]; 2xCarbamidomethyl [C3; C5]	2xiTRAQ8plex [N-Term; K8]; 2xCarbamidomethyl [C3; C5]			0.0035397	0.00119431	0.667	1	5	4	Q43267	B8XPZ2; Q84KR7; P04711; B7ZXA3; Q43267	Q43267 [422-429]	0	1562.78	8	Not Found	Not Found	Not Found	Not Found	Not Found	Not Found	Not Found	Not Found	Not Found	High	High	Not Found	Not Found	Not Found	Not Found	Not Found	Not Found	Not Found	Not Found	Not Found	Not Found	Not Found	Not Found	High	High	High	High	High	High
FALSE	High	Unambiguous	YSADPDDK	[R].YSADPDDK.[G]	2xiTRAQ8plex [N-Term; K8]	2xiTRAQ8plex [N-Term; K8]			0.031046	0.00657778	0.253	1	2	3	B4FUA8	B4FUA8; B6TA28	B4FUA8 [67-74]	0	1518.79	8	Not Found	Not Found	Not Found	Not Found	Not Found	Not Found	Not Found	Not Found	High	High	Not Found	Not Found	Not Found	Not Found	Not Found	Not Found	Not Found	Not Found	Not Found	Not Found	Not Found	Not Found	Not Found	High	High	High	High	High	High
FALSE	High	Unambiguous	VAEAEDK	[K].VAEAEDK.[T]	2xiTRAQ8plex [N-Term; K7]	2xiTRAQ8plex [N-Term; K7]			0.0607406	0.00953563	0.141	1	4	3	B4F848	B6TLT8; C0PKD9; B4F848; B6TVH7	B4F848 [164-170]	0	1369.78	7	Not Found	Not Found	Not Found	Not Found	Not Found	Not Found	Not Found	Not Found	High	High	Not Found	Not Found	Not Found	Not Found	Not Found	Not Found	Not Found	Not Found	Not Found	Not Found	Not Found	Not Found	Not Found	High	High	High	High	High	High
FALSE	High	Unambiguous	ALGQISER	[R].ALGQISER.[L]	1xiTRAQ8plex [N-Term]	1xiTRAQ8plex [N-Term]			0.00870825	0.00137235	0.489	1	4	19	C4IZW9	B6SLL8; B2ZAF9; E9NQE3; C4IZW9	C4IZW9 [164-171]	0	1177.68	8	Not Found	Not Found	Not Found	Not Found	Not Found	Not Found	Not Found	Not Found	Not Found	Not Found	Not Found	Not Found	Not Found	Not Found	Not Found	High	High	High	High	High	High	High	Not Found	High	High	High	High	High	High
FALSE	High	Unambiguous	AGFAGDDAPR	[K-].AGFAGDDAPR.[A]	1xiTRAQ8plex [N-Term]	1xiTRAQ8plex [N-Term]			0.000104266	0	1.341	3	20	8	B4FRH8; B4FPG2; B4F989	P02582; B6TQ08; B4FRH8; B6SI11; P93634; B4FPG2; B4FVB1; B6SZ83; C0HDZ6; P93635; C0HHR4; B4FV86; P93637; P93638; B4G1E1; B4F989; P93639; B6T5K6; P93633; P93636	B4FRH8 [21-30]; B4FPG2 [20-29]; B4F989 [21-30]	0	1280.65	10	Not Found	Not Found	Not Found	Not Found	Not Found	Not Found	Not Found	Not Found	High	High	High	Not Found	Not Found	Not Found	Not Found	Not Found	Not Found	Not Found	Not Found	Not Found	Not Found	Not Found	Not Found	High	High	High	High	High	High
FALSE	High	Unambiguous	YTGDGEAAAAK	[K].YTGDGEAAAAK.[E]	2xiTRAQ8plex [N-Term; K11]	2xiTRAQ8plex [N-Term; K11]			5.54883e-05	0	1.458	1	2	4	B4FR47	B4FR47; B6T7D4	B4FR47 [374-384]	0	1661.9	11	Not Found	Not Found	Not Found	Not Found	Not Found	Not Found	Not Found	Not Found	High	High	Not Found	Not Found	Not Found	Not Found	Not Found	Not Found	Not Found	Not Found	Not Found	Not Found	Not Found	Not Found	Not Found	High	High	High	High	High	High
FALSE	High	Unambiguous	EISHQFK	[R].EISHQFK.[V]	2xiTRAQ8plex [N-Term; K7]	2xiTRAQ8plex [N-Term; K7]			0.00903631	0.00137235	0.482	1	3	1	B4F9G1	B7ZXK1; B8A0T6; B4F9G1	B4F9G1 [226-232]	0	1496.87	7	Not Found	Not Found	Not Found	Not Found	Not Found	Not Found	Not Found	Not Found	Not Found	Not Found	Not Found	Not Found	Not Found	Not Found	Not Found	Not Found	Not Found	Not Found	Not Found	Not Found	Not Found	Not Found	High	High	High	High	High	High	High
FALSE	High	Unambiguous	TIEVNNTDAEGR	[K].TIEVNNTDAEGR.[L]	1xiTRAQ8plex [N-Term]	1xiTRAQ8plex [N-Term]			8.18091e-05	0	1.386	1	2	7	C0P2V1	C4J8Z4; C0P2V1	C0P2V1 [116-127]	0	1622.83	12	Not Found	Not Found	Not Found	Not Found	Not Found	Not Found	Not Found	Not Found	High	High	High	High	Not Found	Not Found	Not Found	Not Found	Not Found	Not Found	Not Found	Not Found	Not Found	Not Found	Not Found	High	High	High	High	High	High
FALSE	High	Unambiguous	TQDGGTEVVEAK	[R].TQDGGTEVVEAK.[A]	2xiTRAQ8plex [N-Term; K12]	2xiTRAQ8plex [N-Term; K12]			7.36888e-07	0	2.259	1	5	10	B4FRJ1	B4FRJ1; B4FVH1; D0EZP0; B6TGF1; B4FZU8	B4FRJ1 [233-244]	0	1842.01	12	Not Found	Not Found	Not Found	Not Found	Not Found	Not Found	Not Found	Not Found	High	High	High	Not Found	Not Found	Not Found	Not Found	Not Found	Not Found	Not Found	Not Found	Not Found	Not Found	Not Found	Not Found	High	High	High	High	High	High
FALSE	High	Unambiguous	DVGHGFR	[R].DVGHGFR.[C]	1xiTRAQ8plex [N-Term]	1xiTRAQ8plex [N-Term]			0.00522685	0.00137235	0.588	1	4	9	B4G0K5	C4J722; B4G0K5; B4F9U9; C0PGD3	B4G0K5 [290-296]	0	1091.59	7	Not Found	Not Found	Not Found	Not Found	Not Found	Not Found	Not Found	Not Found	Not Found	Not Found	Not Found	Not Found	Not Found	Not Found	Not Found	Not Found	High	High	High	High	High	Not Found	Not Found	High	High	High	High	High	High
FALSE	High	Unambiguous	ENIAAYGR	[R].ENIAAYGR.[I]	1xiTRAQ8plex [N-Term]	1xiTRAQ8plex [N-Term]			0.023027	0.00451489	0.307	1	2	2	B4FDP0	C0PJS1; B4FDP0	B4FDP0 [40-47]	0	1197.65	8	Not Found	Not Found	Not Found	Not Found	Not Found	Not Found	Not Found	Not Found	Not Found	Not Found	Not Found	Not Found	Not Found	Not Found	Not Found	Not Found	Not Found	Not Found	High	Not Found	Not Found	Not Found	Not Found	High	High	High	High	High	High
FALSE	High	Unambiguous	GATIVVSGDGR	[RK].GATIVVSGDGR.[Y]	1xiTRAQ8plex [N-Term]	1xiTRAQ8plex [N-Term]			0.000142502	0	1.283	2	2	5	B4FAE5; P93805	B4FAE5; P93805	B4FAE5 [55-65]; P93805 [55-65]	0	1335.75	11	Not Found	Not Found	Not Found	Not Found	Not Found	Not Found	Not Found	Not Found	High	High	High	Not Found	Not Found	Not Found	Not Found	Not Found	Not Found	Not Found	Not Found	Not Found	Not Found	Not Found	Not Found	High	High	High	High	High	High
FALSE	High	Unambiguous	GTEYPGTGEYDK	[K].GTEYPGTGEYDK.[F]	2xiTRAQ8plex [N-Term; K12]	2xiTRAQ8plex [N-Term; K12]			0.000167468	0	1.253	1	2	1	B6TR69	B4FUG3; B6TR69	B6TR69 [111-122]	0	1924.97	12	Not Found	Not Found	Not Found	Not Found	Not Found	Not Found	Not Found	Not Found	Not Found	High	Not Found	Not Found	Not Found	Not Found	Not Found	Not Found	Not Found	Not Found	Not Found	Not Found	Not Found	Not Found	Not Found	High	High	High	High	High	High
FALSE	High	Unambiguous	AQIWDTAGQER	[K].AQIWDTAGQER.[YF]	1xiTRAQ8plex [N-Term]	1xiTRAQ8plex [N-Term]			0.000914403	0	0.935	2	29	9	B6SHY2; B6T0Y1	C0PMK8; B4FE06; Q41831; B6SHY2; B6SGP2; B4FJ62; B4G242; B4FEP4; B6U632; C0P464; B4FJB2; C4J0F3; C0PN94; B6T0Y1; B4FC99; B6TJP1; C0HGG1; B4FIB2; B6TX62; B4F7V4; B6TH40; B4G0B5; B4FM31; B4FLV9; Q41830; B4FQ28; B4FEN1; B6SNF6; B6TG03	B6SHY2 [63-73]; B6T0Y1 [68-78]	0	1578.82	11	Not Found	Not Found	Not Found	Not Found	Not Found	Not Found	Not Found	Not Found	Not Found	Not Found	Not Found	Not Found	Not Found	High	High	High	Not Found	Not Found	Not Found	Not Found	Not Found	Not Found	Not Found	High	High	High	High	High	High
FALSE	High	Unambiguous	SLLETSR	[K].SLLETSR.[R]	1xiTRAQ8plex [N-Term]	1xiTRAQ8plex [N-Term]			0.0179783	0.00358051	0.353	1	1	4	B6TYG2	B6TYG2	B6TYG2 [211-217]	0	1109.65	7	Not Found	Not Found	Not Found	Not Found	Not Found	Not Found	Not Found	Not Found	Not Found	Not Found	Not Found	Not Found	Not Found	Not Found	High	Not Found	High	High	High	Not Found	Not Found	Not Found	Not Found	High	High	High	High	High	High
FALSE	High	Unambiguous	LVQSGVDSGAR	[K].LVQSGVDSGAR.[I]	1xiTRAQ8plex [N-Term]	1xiTRAQ8plex [N-Term]			0.0409929	0.00743931	0.205	1	1	1	B4G066	B4G066	B4G066 [374-384]	0	1392.77	11	Not Found	Not Found	Not Found	Not Found	Not Found	Not Found	Not Found	Not Found	High	Not Found	Not Found	Not Found	Not Found	Not Found	Not Found	Not Found	Not Found	Not Found	Not Found	Not Found	Not Found	Not Found	Not Found	High	High	High	High	High	High
FALSE	High	Unambiguous	DDENVNSQPFMR	[K].DDENVNSQPFMR.[W]	1xiTRAQ8plex [N-Term]	1xiTRAQ8plex [N-Term]			3.19774e-06	0	1.987	1	1	8	P00874	P00874	P00874 [202-213]	0	1755.83	12	Not Found	Not Found	Not Found	Not Found	Not Found	Not Found	Not Found	Not Found	Not Found	High	High	High	Not Found	Not Found	Not Found	Not Found	Not Found	Not Found	Not Found	Not Found	Not Found	Not Found	Not Found	High	High	High	High	High	High
FALSE	High	Unambiguous	DDENVNSQPFMR	[K].DDENVNSQPFMR.[W]	1xiTRAQ8plex [N-Term]; 1xOxidation [M11]	1xiTRAQ8plex [N-Term]; 1xOxidation [M11]			1.2189e-05	0	1.739	1	1	8	P00874	P00874	P00874 [202-213]	0	1771.82	12	Not Found	Not Found	Not Found	Not Found	Not Found	Not Found	Not Found	Not Found	High	High	High	High	Not Found	Not Found	Not Found	Not Found	Not Found	Not Found	Not Found	Not Found	Not Found	Not Found	Not Found	High	High	High	High	High	High
FALSE	High	Unambiguous	DAYVGDEAQAK	[K].DAYVGDEAQAK.[R]	2xiTRAQ8plex [N-Term; K11]	2xiTRAQ8plex [N-Term; K11]			0.000147974	0	1.276	1	3	1	B4FPG2	P02582; B4FPG2; B6T5K6	B4FPG2 [52-62]	0	1774.94	11	Not Found	Not Found	Not Found	Not Found	Not Found	Not Found	Not Found	Not Found	Not Found	High	Not Found	Not Found	Not Found	Not Found	Not Found	Not Found	Not Found	Not Found	Not Found	Not Found	Not Found	Not Found	Not Found	High	High	High	High	High	High
FALSE	High	Unambiguous	GIQTTIDAR	[K].GIQTTIDAR.[H]	1xiTRAQ8plex [N-Term]	1xiTRAQ8plex [N-Term]			0.00224361	0.0004848	0.76	1	2	2	B4FUA8	B4FUA8; B6TA28	B4FUA8 [75-83]	0	1278.73	9	Not Found	Not Found	Not Found	Not Found	Not Found	Not Found	Not Found	Not Found	High	High	Not Found	Not Found	Not Found	Not Found	Not Found	Not Found	Not Found	Not Found	Not Found	Not Found	Not Found	Not Found	Not Found	High	High	High	High	High	High
FALSE	High	Unambiguous	LPDDDAVR	[K].LPDDDAVR.[K]	1xiTRAQ8plex [N-Term]	1xiTRAQ8plex [N-Term]			0.0494206	0.00898449	0.174	1	3	4	B4FFQ7	B7ZYV4; B4FFQ7; B6TVG5	B4FFQ7 [202-209]	0	1204.65	8	Not Found	Not Found	Not Found	Not Found	Not Found	Not Found	Not Found	Not Found	Not Found	High	High	Not Found	Not Found	Not Found	Not Found	Not Found	Not Found	Not Found	Not Found	Not Found	Not Found	Not Found	Not Found	High	High	High	High	High	High
FALSE	High	Unambiguous	GPEGGGVTTDDALR	[K].GPEGGGVTTDDALR.[V]	1xiTRAQ8plex [N-Term]	1xiTRAQ8plex [N-Term]			0.00010483	0	1.34	1	1	3	C0PE12	C0PE12	C0PE12 [173-186]	0	1648.84	14	Not Found	Not Found	Not Found	Not Found	Not Found	Not Found	Not Found	Not Found	Not Found	High	Not Found	Not Found	Not Found	Not Found	Not Found	Not Found	Not Found	Not Found	Not Found	Not Found	Not Found	Not Found	Not Found	High	High	High	High	High	High
FALSE	High	Unambiguous	GEISQDELQER	[R].GEISQDELQER.[Q]	1xiTRAQ8plex [N-Term]	1xiTRAQ8plex [N-Term]			1.74961e-05	0	1.672	2	4	2	B6U6S4; C4J4W3	B4FQT3; B6U6S4; C4J4W3; B4FA63	B6U6S4 [513-523]; C4J4W3 [513-523]	0	1607.82	11	Not Found	Not Found	Not Found	Not Found	Not Found	Not Found	Not Found	Not Found	Not Found	High	High	Not Found	Not Found	Not Found	Not Found	Not Found	Not Found	Not Found	Not Found	Not Found	Not Found	Not Found	Not Found	High	High	High	High	High	High
FALSE	High	Unambiguous	ELLGGK	[K].ELLGGK.[G]	2xiTRAQ8plex [N-Term; K6]	2xiTRAQ8plex [N-Term; K6]			0.0121085	0.00227697	0.427	1	29	12	B7ZYP6	C5IHD4; Q42368; C5IHE3; C5IHE7; C5IHE8; C5IHE1; C5IHF1; C5IHD3; C5IHD9; C5IHC9; C5IHC6; C5IHE5; C5IHE0; E9NQE5; C5IHC7; B8YDC0; C5IHD1; C5IHE9; C5IHE4; D3K3U9; C5IHE6; P11155; C5IHD0; C5IHD6; C5IHD5; C5IHF0; C5IHC5; B7ZYP6; C5IHC4	B7ZYP6 [117-122]	0	1224.78	6	Not Found	Not Found	Not Found	Not Found	Not Found	Not Found	Not Found	Not Found	Not Found	Not Found	Not Found	Not Found	Not Found	High	High	High	High	High	Not Found	Not Found	Not Found	Not Found	Not Found	High	High	High	High	High	High
[truncated: 3,013 more rows]
[truncated: 71 more columns]

## Sheet: ProteinGroups
Checked	Protein Group ID	# Proteins	# Unique Peptides	# Peptides	# PSMs	Group Description	Found in Fraction: F1: G:\MS DATA\2015\Xiao Han\20160514_iTRAQ_YM\1158_YM_F1_1u.raw	Found in Fraction: F1: G:\MS DATA\2015\Xiao Han\20160514_iTRAQ_YM\1159_YM_F2_1u.raw	Found in Fraction: F1: G:\MS DATA\2015\Xiao Han\20160514_iTRAQ_YM\1160_YM_F3_1u.raw	Found in Fraction: F1: G:\MS DATA\2015\Xiao Han\20160514_iTRAQ_YM\1161_YM_F4_1u.raw	Found in Fraction: F1: G:\MS DATA\2015\Xiao Han\20160514_iTRAQ_YM\1162_YM_F5_1u.raw	Found in Fraction: F1: G:\MS DATA\2015\Xiao Han\20160514_iTRAQ_YM\1163_YM_F6_1u.raw	Found in Fraction: F1: G:\MS DATA\2015\Xiao Han\20160514_iTRAQ_YM\1164_YM_F7_1u.raw	Found in Fraction: F1: G:\MS DATA\2015\Xiao Han\20160514_iTRAQ_YM\1165_YM_F8_1u.raw	Found in Fraction: F1: G:\MS DATA\2015\Xiao Han\20160514_iTRAQ_YM\1166_YM_F9_1u.raw	Found in Fraction: F1: G:\MS DATA\2015\Xiao Han\20160514_iTRAQ_YM\1167_YM_F10_1u.raw	Found in Fraction: F1: G:\MS DATA\2015\Xiao Han\20160514_iTRAQ_YM\1168_YM_F11_1u.raw	Found in Fraction: F1: G:\MS DATA\2015\Xiao Han\20160514_iTRAQ_YM\1169_YM_F12_1u.raw	Found in Fraction: F1: G:\MS DATA\2015\Xiao Han\20160514_iTRAQ_YM\1170_YM_F13_1u.raw	Found in Fraction: F1: G:\MS DATA\2015\Xiao Han\20160514_iTRAQ_YM\1171_YM_F14_1u.raw	Found in Fraction: F1: G:\MS DATA\2015\Xiao Han\20160514_iTRAQ_YM\1172_YM_F15_1u.raw	Found in Fraction: F1: G:\MS DATA\2015\Xiao Han\20160514_iTRAQ_YM\1173_YM_F16_1u.raw	Found in Fraction: F1: G:\MS DATA\2015\Xiao Han\20160514_iTRAQ_YM\1174_YM_F17_1u.raw	Found in Fraction: F1: G:\MS DATA\2015\Xiao Han\20160514_iTRAQ_YM\1175_YM_F18_1u.raw	Found in Fraction: F1: G:\MS DATA\2015\Xiao Han\20160514_iTRAQ_YM\1176_YM_F19_1u.raw	Found in Fraction: F1: G:\MS DATA\2015\Xiao Han\20160514_iTRAQ_YM\1177_YM_F20_1u.raw	Found in Fraction: F1: G:\MS DATA\2015\Xiao Han\20160514_iTRAQ_YM\1178_YM_F21_1u.raw	Found in Fraction: F1: G:\MS DATA\2015\Xiao Han\20160514_iTRAQ_YM\1179_YM_F22_1u.raw	Found in Fraction: F1: G:\MS DATA\2015\Xiao Han\20160514_iTRAQ_YM\1180_YM_F23_1u.raw	Found in Sample: [S1] F1: 113, Control	Found in Sample: [S2] F1: 114, Sample	Found in Sample: [S3] F1: 115, Sample	Found in Sample: [S4] F1: 116, Sample	Found in Sample: [S5] F1: 117, Sample	Found in Sample: [S6] F1: 118, Sample	Found in Sample: [S7] F1: 119, Sample	Found in Sample: [S8] F1: 121, Sample	Found in Sample Group: F1, 113	Found in Sample Group: F1, 114	Found in Sample Group: F1, 115	Found in Sample Group: F1, 116	Found in Sample Group: F1, 117	Found in Sample Group: F1, 118	Found in Sample Group: F1, 119	Found in Sample Group: F1, 121
[truncated: 1,765 more rows]

[truncated: 2 more sheets: Proteins, PSM]
